# Supplementary material for: Passion fruit plants alter the soil microbial community with continuous cropping and improve plant disease resistance by recruiting beneficial microorganisms
Source: PLoS One. 2023 Feb 21;18(2):e0281854. doi: 10.1371/journal.pone.0281854 (PMC9943001; doi:10.1371/journal.pone.0281854)
Supplement: S1 Table — A) Amount of sequences that can be matched to both the forward and reverse primers. (B, C and D) Number of sequences after removing, denoising and splicing. (E and F) Number of sequences which the chimeras and singletons were removed. (XLS) [file pone.0281854.s001.xls]

## Sheet: Table S1
		Table S1. Sequencing statistics of different soil samples for fungi and bacteria.
	Types	SampleID	A	B	C	D	E	F
	fungal	RP1	95552	85295	83475	82479	80505	80505
	fungal	RP2	82283	73937	72946	71965	70872	70871
	fungal	RP3	97868	86388	85171	83906	81313	81313
	fungal	RY1	110646	96653	94876	93913	91220	91220
	fungal	RY2	113740	99554	97941	96432	93703	93703
	fungal	RY3	114546	100106	96672	95710	93041	93040
	fungal	CS1	131973	117444	115932	115070	113269	113269
	fungal	CS2	140156	125663	124270	123833	123146	123145
	fungal	CS3	134257	119825	118382	117593	116237	116237
	fungal	NCS1	124812	110617	109941	109470	108119	108119
	fungal	NCS2	106348	96724	95738	95429	93883	93883
	fungal	NCS3	125542	113243	112967	112589	110709	110709
	bacterial	RP1	97390	91063	86052	69665	60107	57668
	bacterial	RP2	85793	80276	76393	64821	58237	56580
	bacterial	RP3	84293	78395	74092	61486	53946	51987
	bacterial	RY1	95120	88383	83022	66148	56052	53736
	bacterial	RY2	116567	109085	103995	87870	75652	73097
	bacterial	RY3	93362	87690	83170	69499	59385	57132
	bacterial	CS1	122009	113740	108495	96111	90976	89561
	bacterial	CS2	112255	104447	99974	87088	81880	80213
	bacterial	CS3	124217	115661	110121	94398	87027	84748
	bacterial	NCS1	110570	102910	100824	92780	82785	82086
	bacterial	NCS2	92639	84855	84051	81764	79023	78885
	bacterial	NCS3	94529	88211	85857	77700	70523	69731
	A) Amount of sequences that can be matched to both the forward and reverse primers. (B, C and D) Number of sequences after removing, denoising and splicing. (E and F) Number of sequences which the chimeras and singletons are removed.
