# Supplementary material for: Passion fruit plants alter the soil microbial community with continuous cropping and improve plant disease resistance by recruiting beneficial microorganisms
Source: PLoS One. 2023 Feb 21;18(2):e0281854. doi: 10.1371/journal.pone.0281854 (PMC9943001; doi:10.1371/journal.pone.0281854)
Supplement: S2 Table — (XLS) [file pone.0281854.s002.xls]

## Sheet: L178
Table S2. The relative abundance of Mortierellomycota in different soil samples
Sample	Relative abundance of Mortierellomycota (%)	Relative abundance	Stdev	Significance (p=0.05)	Significance (p=0.01)
RP	4.658	5.547	0.833	b	B
	6.309
	5.673
RY	2.642	2.487	0.154	a	A
	2.334
	2.485
CS	21.506	18.744	2.407	c	C
	17.637
	17.09
NCS	2.832	3.52	0.714	ab	AB
	4.258
	3.469
