# Supplementary material for: Passion fruit plants alter the soil microbial community with continuous cropping and improve plant disease resistance by recruiting beneficial microorganisms
Source: PLoS One. 2023 Feb 21;18(2):e0281854. doi: 10.1371/journal.pone.0281854 (PMC9943001; doi:10.1371/journal.pone.0281854)
Supplement: S3 Table — (XLS) [file pone.0281854.s003.xls]

## Sheet: Table S3
Table S3. The numbers of 16S rRNA ASVs annotated to the family and genus level.
Sample	Family				Genus
	Numbers	Stdev	Significance (p=0.05)	Significance (p=0.01)	Numbers	Stdev	Significance (p=0.05)	Significance (p=0.01)
RP	714.667	42.5245	b	B	2408	90.0722	b	B
RY	665.333	29.1947	b	B	2378.33	185.864	b	B
CS	781	55.5068	b	B	3125	136	c	C
NCS	311.333	141.175	a	A	1243.67	517.991	a	A
