# Supplementary material for: Passion fruit plants alter the soil microbial community with continuous cropping and improve plant disease resistance by recruiting beneficial microorganisms
Source: PLoS One. 2023 Feb 21;18(2):e0281854. doi: 10.1371/journal.pone.0281854 (PMC9943001; doi:10.1371/journal.pone.0281854)
Supplement: S4 Table — (XLS) [file pone.0281854.s004.xls]

## Sheet: Table S4
	Table S4. The abundance of Firmicutes and Acidobacteria in different samples
	Sample	Firmicutes				Acidobacteria
		Relative abundance(%)	Stdev	Significance (p=0.05)	Significance (p=0.01)	Relative abundance(%)	Stdev	Significance (p=0.05)	Significance (p=0.01)
	RP	11.525	0.9	c	C	10.749	0.263	a	A
	RY	12.338	2.482	c	C	9.118	0.391	a	A
	CS	1.749	0.467	a	A	19.003	1.397	b	B
	NCS	6.21	3.237	b	B	8.407	4.31	a	A
