# Supplementary material for: Passion fruit plants alter the soil microbial community with continuous cropping and improve plant disease resistance by recruiting beneficial microorganisms
Source: PLoS One. 2023 Feb 21;18(2):e0281854. doi: 10.1371/journal.pone.0281854 (PMC9943001; doi:10.1371/journal.pone.0281854)
Supplement: S5 Table — (XLSX) [file pone.0281854.s005.xlsx]

## Sheet: Sheet1
Table S5. The abundance of Subgroup_2, AD3 and Bacillus in different samples
Sample	Subgroup_2				AD3				Bacillus
	Relative abundance(%)	Stdev	Significance (p=0.05)	Significance (p=0.01)	Relative abundance(%)	Stdev	Significance (p=0.05)	Significance (p=0.01)	Relative abundance(%)	Stdev	Significance (p=0.05)	Significance (p=0.01)
RP	0.312	0.053	b	B	0.267	0.12	b	B	9.669	0.864	a	A
RY	0.196	0.05	b	B	0.232	0.047	b	B	10.171	2.221	a	A
CS	4.005	0.383	a	AB	4.195	0.633	a	A	0.576	0.024	b	B
NCS	4.569	2.669	a	A	4.253	2.185	a	A	0.47	0.379	b	B
