# Supplementary material for: Passion fruit plants alter the soil microbial community with continuous cropping and improve plant disease resistance by recruiting beneficial microorganisms
Source: PLoS One. 2023 Feb 21;18(2):e0281854. doi: 10.1371/journal.pone.0281854 (PMC9943001; doi:10.1371/journal.pone.0281854)
Supplement: S6 Table — (XLS) [file pone.0281854.s006.xls]

## Sheet: Table S5
Table S6. The analysis of different metabolic pathways between RP and NCS for fungi
Number	pathway	description	logFC	SE	P values
1	PWY-4041	&gamma;-glutamyl cycle	0	0.0009107	1
2	PWY-7007	methyl ketone biosynthesis	-0.003327	0.03063	0.9135
3	PWY-5651	L-tryptophan degradation to 2-amino-3-carboxymuconate semialdehyde	0.05694	0.2682	0.8319
4	PWY-7210	pyrimidine deoxyribonucleotides biosynthesis from CTP	0.01088	0.04603	0.8132
5	LIPASYN-PWY	phospholipases	0.09799	0.288	0.7337
6	NONOXIPENT-PWY	pentose phosphate pathway (non-oxidative branch)	-0.01617	0.03853	0.6746
7	PWY-7385	1,3-propanediol biosynthesis (engineered)	0.02369	0.04279	0.5799
8	PWY-7118	chitin degradation to ethanol	-0.03561	0.05651	0.5286
9	PWY-7288	fatty acid &beta;-oxidation (peroxisome, yeast)	-0.03194	0.03976	0.4218
10	PWY-6606	guanosine nucleotides degradation II	-0.0466	0.05045	0.3557
11	PWY4FS-8	phosphatidylglycerol biosynthesis II (non-plastidic)	-0.1952	0.1986	0.3256
12	PWY4FS-7	phosphatidylglycerol biosynthesis I (plastidic)	-0.1952	0.1986	0.3256
13	PWY-7409	phospholipid remodeling (phosphatidylethanolamine, yeast)	-0.2693	0.2091	0.1978
14	ARGSYNBSUB-PWY	L-arginine biosynthesis II (acetyl cycle)	2.287	1.674	0.1718
15	HSERMETANA-PWY	L-methionine biosynthesis III	0.3522	0.2524	0.1629
16	PWY66-409	superpathway of purine nucleotide salvage	0.2499	0.1789	0.1623
17	PWY3O-355	stearate biosynthesis III (fungi)	-0.2385	0.1691	0.1584
18	PWY-7196	superpathway of pyrimidine ribonucleosides salvage	0.3561	0.2454	0.1468
19	PANTO-PWY	phosphopantothenate biosynthesis I	0.0467	0.02788	0.09394
20	PWY-7235	superpathway of ubiquinol-6 biosynthesis (eukaryotic)	-0.2222	0.1132	0.04961
21	GLUCONEO-PWY	gluconeogenesis I	0.3583	0.1766	0.04251
22	GLUCOSE1PMETAB-PWY	glucose and glucose-1-phosphate degradation	-0.3687	0.172	0.032
23	PWY-621	sucrose degradation III (sucrose invertase)	-0.3288	0.153	0.03158
24	PWY-5871	ubiquinol-9 biosynthesis (eukaryotic)	-0.3138	0.1359	0.02093
25	PWY-5873	ubiquinol-7 biosynthesis (eukaryotic)	-0.3138	0.1359	0.02093
26	TYRFUMCAT-PWY	L-tyrosine degradation I	-0.09168	0.03913	0.01912
27	P221-PWY	octane oxidation	-0.271	0.1026	0.008254
28	PWY-6837	fatty acid beta-oxidation V (unsaturated, odd number, di-isomerase-dependent)	0.08763	0.02856	0.002154
29	PWY-7420	monoacylglycerol metabolism (yeast)	-0.5568	0.1762	0.001575
30	PWY-7268	NAD/NADP-NADH/NADPH cytosolic interconversion (yeast)	-0.5432	0.1711	0.0015
31	PWY-7269	NAD/NADP-NADH/NADPH mitochondrial interconversion (yeast)	-0.5496	0.173	0.001489
32	PWY-5659	GDP-mannose biosynthesis	0.1236	0.03188	0.0001062
33	PENTOSE-P-PWY	pentose phosphate pathway	0.1261	0.02914	1.518e-05
34	PWY-6317	galactose degradation I (Leloir pathway)	-0.1734	0.03979	1.321e-05
35	PWY-5083	NAD/NADH phosphorylation and dephosphorylation	-0.119	0.02677	8.724e-06
36	GLYOXYLATE-BYPASS	glyoxylate cycle	0.1468	0.0298	8.384e-07
37	VALSYN-PWY	L-valine biosynthesis	0.1534	0.02932	1.678e-07
38	PWY-6121	5-aminoimidazole ribonucleotide biosynthesis I	-0.3018	0.0563	8.269e-08
39	PWY-7111	pyruvate fermentation to isobutanol (engineered)	0.1588	0.02817	1.725e-08
40	PWY-5189	tetrapyrrole biosynthesis II (from glycine)	0.177	0.03114	1.308e-08
41	PWY-7279	aerobic respiration II (cytochrome c) (yeast)	0.1876	0.03101	1.446e-09
42	PWY-3781	aerobic respiration I (cytochrome c)	0.1876	0.03101	1.446e-09
43	ANAGLYCOLYSIS-PWY	glycolysis III (from glucose)	0.1652	0.02704	9.866e-10
44	PWY66-422	D-galactose degradation V (Leloir pathway)	0.165	0.02659	5.445e-10
45	SER-GLYSYN-PWY	superpathway of L-serine and glycine biosynthesis I	0.1878	0.02939	1.667e-10
46	PWY-6351	D-myo-inositol (1,4,5)-trisphosphate biosynthesis	0.2413	0.03753	1.265e-10
47	PWY-5920	superpathway of heme biosynthesis from glycine	0.1859	0.02846	6.516e-11
48	PWY-5690	TCA cycle II (plants and fungi)	0.1817	0.02761	4.684e-11
49	PWY-6609	adenine and adenosine salvage III	-0.3142	0.0471	2.551e-11
50	PWY-4984	urea cycle	0.1771	0.02647	2.248e-11
51	PWY-5067	glycogen biosynthesis II (from UDP-D-Glucose)	0.2058	0.02964	3.82e-12
52	TRNA-CHARGING-PWY	tRNA charging	0.197	0.02801	1.999e-12
53	PWY-922	mevalonate pathway I	0.2019	0.02797	5.305e-13
54	PWY-4981	L-proline biosynthesis II (from arginine)	0.2003	0.02618	1.976e-14
55	PWY-7282	4-amino-2-methyl-5-phosphomethylpyrimidine biosynthesis (yeast)	0.2158	0.02796	1.199e-14
56	HEME-BIOSYNTHESIS-II	heme biosynthesis I (aerobic)	0.1957	0.02527	9.548e-15
57	UDPNACETYLGALSYN-PWY	UDP-N-acetyl-D-glucosamine biosynthesis II	0.2445	0.02709	0
58	PWY-7208	superpathway of pyrimidine nucleobases salvage	0.2241	0.02681	0
59	PWY-7411	superpathway of phosphatidate biosynthesis (yeast)	0.3763	0.03967	0
60	THRESYN-PWY	superpathway of L-threonine biosynthesis	0.2374	0.02841	0
61	PWY-7228	superpathway of guanosine nucleotides de novo biosynthesis I	0.3168	0.03036	0
62	PWY-6126	superpathway of adenosine nucleotides de novo biosynthesis II	0.2806	0.02802	0
63	PWY-7229	superpathway of adenosine nucleotides de novo biosynthesis I	0.2611	0.02742	0
64	SO4ASSIM-PWY	sulfate reduction I (assimilatory)	0.5606	0.05088	0
65	PWY-7184	pyrimidine deoxyribonucleotides de novo biosynthesis I	0.3182	0.03317	0
66	PWY-7197	pyrimidine deoxyribonucleotide phosphorylation	0.2918	0.03274	0
67	PWY-5994	palmitate biosynthesis I (animals and fungi)	-0.5143	0.06173	0
68	PWY-7388	octanoyl-[acyl-carrier protein] biosynthesis (mitochondria, yeast)	-0.4124	0.04245	0
69	LEU-DEG2-PWY	L-leucine degradation I	0.6935	0.0804	0
70	PWY-7221	guanosine ribonucleotides de novo biosynthesis	0.3007	0.03018	0
71	P185-PWY	formaldehyde assimilation III (dihydroxyacetone cycle)	0.2397	0.02806	0
72	PWY-5667	CDP-diacylglycerol biosynthesis I	0.4099	0.04079	0
73	PWY-7219	adenosine ribonucleotides de novo biosynthesis	0.3178	0.02966	0
