# Supplementary material for: Passion fruit plants alter the soil microbial community with continuous cropping and improve plant disease resistance by recruiting beneficial microorganisms
Source: PLoS One. 2023 Feb 21;18(2):e0281854. doi: 10.1371/journal.pone.0281854 (PMC9943001; doi:10.1371/journal.pone.0281854)
Supplement: S7 Table — (XLS) [file pone.0281854.s007.xls]

## Sheet: Table S8
Table S7. The analysis of different metabolic pathways between RY and NCS for fungi
Number	pathway	description	logFC	SE	P values
1	PWY-4041	&gamma;-glutamyl cycle	0	0.0008232	1
2	PWY-7385	1,3-propanediol biosynthesis (engineered)	0.0006582	0.04421	0.9881
3	PWY3O-355	stearate biosynthesis III (fungi)	0.0175	0.1386	0.8996
4	NONOXIPENT-PWY	pentose phosphate pathway (non-oxidative branch)	-0.01027	0.04722	0.8277
5	PWY-7288	fatty acid &beta;-oxidation (peroxisome, yeast)	-0.01167	0.0521	0.8227
6	ARGSYNBSUB-PWY	L-arginine biosynthesis II (acetyl cycle)	-0.4609	1.513	0.7606
7	PWY4FS-7	phosphatidylglycerol biosynthesis I (plastidic)	-0.1243	0.1651	0.4515
8	PWY4FS-8	phosphatidylglycerol biosynthesis II (non-plastidic)	-0.1243	0.1651	0.4515
9	PWY-6317	galactose degradation I (Leloir pathway)	-0.04672	0.05313	0.3792
10	PWY-7007	methyl ketone biosynthesis	0.03997	0.04414	0.3652
11	PANTO-PWY	phosphopantothenate biosynthesis I	0.03909	0.04248	0.3575
12	PWY66-409	superpathway of purine nucleotide salvage	0.1757	0.1711	0.3045
13	P221-PWY	octane oxidation	-0.1335	0.1293	0.3018
14	PWY-7409	phospholipid remodeling (phosphatidylethanolamine, yeast)	0.1642	0.1537	0.2854
15	PWY-7118	chitin degradation to ethanol	-0.05553	0.05124	0.2785
16	LIPASYN-PWY	phospholipases	0.2741	0.2477	0.2686
17	PWY-5659	GDP-mannose biosynthesis	0.05734	0.04282	0.1806
18	HSERMETANA-PWY	L-methionine biosynthesis III	0.3465	0.2361	0.1423
19	PWY-7196	superpathway of pyrimidine ribonucleosides salvage	0.3513	0.2297	0.1262
20	GLUCONEO-PWY	gluconeogenesis I	0.2833	0.1551	0.06773
21	GLYOXYLATE-BYPASS	glyoxylate cycle	0.07923	0.0411	0.0539
22	TYRFUMCAT-PWY	L-tyrosine degradation I	-0.1074	0.04589	0.01924
23	PWY-6606	guanosine nucleotides degradation II	-0.1168	0.04515	0.009662
24	PENTOSE-P-PWY	pentose phosphate pathway	0.1202	0.04217	0.004355
25	PWY-5083	NAD/NADH phosphorylation and dephosphorylation	-0.1362	0.0477	0.004302
26	PWY-6837	fatty acid beta-oxidation V (unsaturated, odd number, di-isomerase-dependent)	0.1257	0.04382	0.004121
27	PWY-7210	pyrimidine deoxyribonucleotides biosynthesis from CTP	-0.133	0.04436	0.00271
28	GLUCOSE1PMETAB-PWY	glucose and glucose-1-phosphate degradation	-0.4129	0.1367	0.002514
29	PWY-621	sucrose degradation III (sucrose invertase)	-0.3692	0.1212	0.00232
30	PWY-7235	superpathway of ubiquinol-6 biosynthesis (eukaryotic)	-0.2428	0.07523	0.00125
31	PWY-5067	glycogen biosynthesis II (from UDP-D-Glucose)	0.1397	0.04328	0.001245
32	PWY66-422	D-galactose degradation V (Leloir pathway)	0.1394	0.04244	0.001022
33	VALSYN-PWY	L-valine biosynthesis	0.1372	0.04165	0.0009861
34	PWY-7111	pyruvate fermentation to isobutanol (engineered)	0.1422	0.04135	0.0005829
35	PWY-5690	TCA cycle II (plants and fungi)	0.1424	0.04058	0.0004476
36	PWY-5871	ubiquinol-9 biosynthesis (eukaryotic)	-0.3423	0.09719	0.0004286
37	PWY-5873	ubiquinol-7 biosynthesis (eukaryotic)	-0.3423	0.09719	0.0004286
38	PWY-5189	tetrapyrrole biosynthesis II (from glycine)	0.1554	0.04351	0.0003545
39	ANAGLYCOLYSIS-PWY	glycolysis III (from glucose)	0.1495	0.04141	0.0003067
40	HEME-BIOSYNTHESIS-II	heme biosynthesis I (aerobic)	0.1473	0.04063	0.0002878
41	PWY-5920	superpathway of heme biosynthesis from glycine	0.1529	0.0419	0.0002638
42	PWY-3781	aerobic respiration I (cytochrome c)	0.1489	0.03976	0.0001794
43	PWY-7279	aerobic respiration II (cytochrome c) (yeast)	0.1489	0.03976	0.0001794
44	SER-GLYSYN-PWY	superpathway of L-serine and glycine biosynthesis I	0.1666	0.04087	4.594e-05
45	PWY-4981	L-proline biosynthesis II (from arginine)	0.1674	0.04076	4.01e-05
46	PWY-4984	urea cycle	0.164	0.0399	3.943e-05
47	PWY-7420	monoacylglycerol metabolism (yeast)	-0.6701	0.1623	3.663e-05
48	PWY-7268	NAD/NADP-NADH/NADPH cytosolic interconversion (yeast)	-0.6543	0.1579	3.429e-05
49	PWY-7269	NAD/NADP-NADH/NADPH mitochondrial interconversion (yeast)	-0.6623	0.1596	3.317e-05
50	TRNA-CHARGING-PWY	tRNA charging	0.1705	0.04064	2.711e-05
51	PWY-922	mevalonate pathway I	0.1835	0.04144	9.478e-06
52	PWY-7282	4-amino-2-methyl-5-phosphomethylpyrimidine biosynthesis (yeast)	0.1956	0.04127	2.142e-06
53	PWY-7208	superpathway of pyrimidine nucleobases salvage	0.2061	0.04239	1.169e-06
54	THRESYN-PWY	superpathway of L-threonine biosynthesis	0.2177	0.04224	2.55e-07
55	P185-PWY	formaldehyde assimilation III (dihydroxyacetone cycle)	0.2346	0.04161	1.73e-08
56	UDPNACETYLGALSYN-PWY	UDP-N-acetyl-D-glucosamine biosynthesis II	0.2317	0.04097	1.55e-08
57	PWY-6351	D-myo-inositol (1,4,5)-trisphosphate biosynthesis	0.2304	0.04066	1.46e-08
58	PWY-7197	pyrimidine deoxyribonucleotide phosphorylation	0.2831	0.04641	1.06e-09
59	PWY-7229	superpathway of adenosine nucleotides de novo biosynthesis I	0.2542	0.04112	6.29e-10
60	PWY-6126	superpathway of adenosine nucleotides de novo biosynthesis II	0.2765	0.04206	4.92e-11
61	PWY-7184	pyrimidine deoxyribonucleotides de novo biosynthesis I	0.3169	0.04663	1.08e-11
62	PWY-6121	5-aminoimidazole ribonucleotide biosynthesis I	-0.8044	0.1091	1.67e-13
63	PWY-7221	guanosine ribonucleotides de novo biosynthesis	0.3312	0.04176	2.22e-15
64	PWY-7228	superpathway of guanosine nucleotides de novo biosynthesis I	0.3416	0.04213	4.44e-16
65	PWY-7219	adenosine ribonucleotides de novo biosynthesis	0.3415	0.04179	2.22e-16
66	LEU-DEG2-PWY	L-leucine degradation I	0.7748	0.08073	0
67	PWY-5651	L-tryptophan degradation to 2-amino-3-carboxymuconate semialdehyde	0.6562	0.05112	0
68	SO4ASSIM-PWY	sulfate reduction I (assimilatory)	0.5771	0.05893	0
69	PWY-5667	CDP-diacylglycerol biosynthesis I	0.4353	0.04923	0
70	PWY-7411	superpathway of phosphatidate biosynthesis (yeast)	0.4095	0.04934	0
71	PWY-7388	octanoyl-[acyl-carrier protein] biosynthesis (mitochondria, yeast)	-0.5067	0.04229	0
72	PWY-5994	palmitate biosynthesis I (animals and fungi)	-0.6082	0.05198	0
73	PWY-6609	adenine and adenosine salvage III	-0.6229	0.04651	0
