# Supplementary material for: Passion fruit plants alter the soil microbial community with continuous cropping and improve plant disease resistance by recruiting beneficial microorganisms
Source: PLoS One. 2023 Feb 21;18(2):e0281854. doi: 10.1371/journal.pone.0281854 (PMC9943001; doi:10.1371/journal.pone.0281854)
Supplement: S8 Table — (XLS) [file pone.0281854.s008.xls]

## Sheet: Table S7
Table S8. The analysis of different metabolic pathways between CS and NCS for fungi
Number	pathway	description	logFC	SE	P values
1	PWY66-409	superpathway of purine nucleotide salvage	0.03139	0.2447	0.8979
2	HSERMETANA-PWY	L-methionine biosynthesis III	0.04512	0.3393	0.8942
3	PWY-7196	superpathway of pyrimidine ribonucleosides salvage	0.05178	0.325	0.8734
4	PWY4FS-7	phosphatidylglycerol biosynthesis I (plastidic)	0.05055	0.3074	0.8694
5	PWY4FS-8	phosphatidylglycerol biosynthesis II (non-plastidic)	0.05055	0.3074	0.8694
6	PWY3O-355	stearate biosynthesis III (fungi)	0.04157	0.2101	0.8431
7	PWY-6121	5-aminoimidazole ribonucleotide biosynthesis I	-0.02546	0.1109	0.8184
8	GLUCOSE1PMETAB-PWY	glucose and glucose-1-phosphate degradation	0.06185	0.239	0.7958
9	PWY-7210	pyrimidine deoxyribonucleotides biosynthesis from CTP	0.01775	0.064	0.7815
10	PWY-621	sucrose degradation III (sucrose invertase)	0.06096	0.2033	0.7643
11	PWY-5651	L-tryptophan degradation to 2-amino-3-carboxymuconate semialdehyde	0.06403	0.1887	0.7343
12	PWY-7385	1,3-propanediol biosynthesis (engineered)	-0.01575	0.04348	0.7172
13	PWY-7420	monoacylglycerol metabolism (yeast)	-0.06397	0.1694	0.7058
14	PWY-7288	fatty acid &beta;-oxidation (peroxisome, yeast)	0.0202	0.05113	0.6928
15	GLYOXYLATE-BYPASS	glyoxylate cycle	0.01455	0.03613	0.6871
16	PWY-7268	NAD/NADP-NADH/NADPH cytosolic interconversion (yeast)	-0.08795	0.1627	0.5888
17	LIPASYN-PWY	phospholipases	0.2398	0.4322	0.5791
18	PWY-7269	NAD/NADP-NADH/NADPH mitochondrial interconversion (yeast)	-0.09192	0.1648	0.577
19	PWY-7007	methyl ketone biosynthesis	-0.03626	0.06049	0.5489
20	PWY66-422	D-galactose degradation V (Leloir pathway)	0.0304	0.04292	0.4787
21	PANTO-PWY	phosphopantothenate biosynthesis I	-0.03604	0.044	0.4127
22	PWY-7409	phospholipid remodeling (phosphatidylethanolamine, yeast)	0.1648	0.1929	0.3928
23	PWY-5659	GDP-mannose biosynthesis	0.04219	0.04664	0.3658
24	GLUCONEO-PWY	gluconeogenesis I	0.1507	0.1606	0.3481
25	PWY-7118	chitin degradation to ethanol	-0.04431	0.04279	0.3004
26	PENTOSE-P-PWY	pentose phosphate pathway	0.04509	0.04351	0.3001
27	VALSYN-PWY	L-valine biosynthesis	0.04481	0.04215	0.2878
28	PWY-5994	palmitate biosynthesis I (animals and fungi)	-0.1599	0.1322	0.2264
29	PWY-5871	ubiquinol-9 biosynthesis (eukaryotic)	0.2326	0.1904	0.2219
30	PWY-5873	ubiquinol-7 biosynthesis (eukaryotic)	0.2326	0.1904	0.2219
31	PWY-7111	pyruvate fermentation to isobutanol (engineered)	0.0568	0.04203	0.1766
32	PWY-6837	fatty acid beta-oxidation V (unsaturated, odd number, di-isomerase-dependent)	0.06314	0.04524	0.1629
33	PWY-3781	aerobic respiration I (cytochrome c)	0.0654	0.04517	0.1477
34	PWY-7279	aerobic respiration II (cytochrome c) (yeast)	0.0654	0.04517	0.1477
35	PWY-4984	urea cycle	0.07319	0.04772	0.1251
36	PWY-6317	galactose degradation I (Leloir pathway)	-0.07765	0.04923	0.1147
37	ANAGLYCOLYSIS-PWY	glycolysis III (from glucose)	0.07412	0.04365	0.08948
38	PWY-5690	TCA cycle II (plants and fungi)	0.07244	0.04108	0.07785
39	PWY-922	mevalonate pathway I	0.0795	0.04433	0.07289
40	PWY-7235	superpathway of ubiquinol-6 biosynthesis (eukaryotic)	0.2781	0.1532	0.06949
41	PWY-6351	D-myo-inositol (1,4,5)-trisphosphate biosynthesis	0.08519	0.04599	0.06398
42	SER-GLYSYN-PWY	superpathway of L-serine and glycine biosynthesis I	0.08717	0.04587	0.05738
43	PWY-7208	superpathway of pyrimidine nucleobases salvage	0.1033	0.04991	0.03846
44	TRNA-CHARGING-PWY	tRNA charging	0.09432	0.04518	0.03685
45	HEME-BIOSYNTHESIS-II	heme biosynthesis I (aerobic)	0.09689	0.03983	0.015
46	PWY-4981	L-proline biosynthesis II (from arginine)	0.1196	0.04869	0.01402
47	P221-PWY	octane oxidation	-0.5768	0.2269	0.01101
48	PWY-7221	guanosine ribonucleotides de novo biosynthesis	0.1274	0.04961	0.01023
49	NONOXIPENT-PWY	pentose phosphate pathway (non-oxidative branch)	-0.1066	0.04057	0.008596
50	PWY-5067	glycogen biosynthesis II (from UDP-D-Glucose)	0.1205	0.04579	0.008481
51	P185-PWY	formaldehyde assimilation III (dihydroxyacetone cycle)	0.1222	0.04524	0.006928
52	PWY-7197	pyrimidine deoxyribonucleotide phosphorylation	0.1623	0.05898	0.005936
53	TYRFUMCAT-PWY	L-tyrosine degradation I	-0.1935	0.06988	0.005613
54	UDPNACETYLGALSYN-PWY	UDP-N-acetyl-D-glucosamine biosynthesis II	0.1309	0.04672	0.005072
55	PWY-7228	superpathway of guanosine nucleotides de novo biosynthesis I	0.1525	0.05305	0.00405
56	THRESYN-PWY	superpathway of L-threonine biosynthesis	0.1405	0.04796	0.003403
57	PWY-5920	superpathway of heme biosynthesis from glycine	0.1125	0.03796	0.00304
58	ARGSYNBSUB-PWY	L-arginine biosynthesis II (acetyl cycle)	2.241	0.7537	0.002941
59	PWY-7388	octanoyl-[acyl-carrier protein] biosynthesis (mitochondria, yeast)	-0.1986	0.06239	0.00146
60	PWY-6126	superpathway of adenosine nucleotides de novo biosynthesis II	0.1625	0.05076	0.00137
61	PWY-7184	pyrimidine deoxyribonucleotides de novo biosynthesis I	0.1883	0.0578	0.001125
62	PWY-7229	superpathway of adenosine nucleotides de novo biosynthesis I	0.1523	0.04624	0.0009931
63	PWY-5189	tetrapyrrole biosynthesis II (from glycine)	0.1254	0.03739	0.0007979
64	PWY-7282	4-amino-2-methyl-5-phosphomethylpyrimidine biosynthesis (yeast)	0.1482	0.04402	0.0007582
65	PWY-7219	adenosine ribonucleotides de novo biosynthesis	0.1834	0.05219	0.0004416
66	PWY-6609	adenine and adenosine salvage III	-0.1927	0.05303	0.000279
67	PWY-6606	guanosine nucleotides degradation II	-0.1728	0.03542	1.065e-06
68	PWY-7411	superpathway of phosphatidate biosynthesis (yeast)	0.2591	0.0509	3.587e-07
69	PWY-5083	NAD/NADH phosphorylation and dephosphorylation	-0.2444	0.04742	2.563e-07
70	PWY-5667	CDP-diacylglycerol biosynthesis I	0.296	0.05347	3.111e-08
71	PWY-4041	&gamma;-glutamyl cycle	1.075	0.07006	0
72	LEU-DEG2-PWY	L-leucine degradation I	0.6303	0.07255	0
73	SO4ASSIM-PWY	sulfate reduction I (assimilatory)	0.5084	0.05473	0
