# Supplementary material for: Passion fruit plants alter the soil microbial community with continuous cropping and improve plant disease resistance by recruiting beneficial microorganisms
Source: PLoS One. 2023 Feb 21;18(2):e0281854. doi: 10.1371/journal.pone.0281854 (PMC9943001; doi:10.1371/journal.pone.0281854)
Supplement: S9 Table — (XLS) [file pone.0281854.s009.xls]

## Sheet: Table S8
Table S9. The analysis of different metabolic pathways between RP and NCS for bacteria
Number	pathway	description	logFC	SE	P values
1	BENZCOA-PWY	anaerobic aromatic compound degradation (Thauera aromatica)	0	0.001301	1
2	METHANOGENESIS-PWY	methanogenesis from H2 and CO2	0	0.001301	1
3	PWY-5184	toluene degradation VI (anaerobic)	0	0.001301	1
4	PWY-5679	clavulanate biosynthesis	0	0.001301	1
5	PWY-6660	2-heptyl-3-hydroxy-4(1H)-quinolone biosynthesis	0	0.001301	1
6	PWY-6662	superpathway of quinolone and alkylquinolone biosynthesis	0	0.001301	1
7	PWY-6760	xylose degradation III	0	0.001301	1
8	PWY-6942	dTDP-D-desosamine biosynthesis	0	0.001301	1
9	PWY-7316	dTDP-N-acetylviosamine biosynthesis	0	0.001301	1
10	PWY-6396	superpathway of 2,3-butanediol biosynthesis	0.001645	0.1911	0.9931
11	PWY-7196	superpathway of pyrimidine ribonucleosides salvage	-0.00449	0.1709	0.979
12	PWY-3081	L-lysine biosynthesis V	-0.004255	0.1262	0.9731
13	PWY-5266	p-cymene degradation	-0.07271	2.156	0.9731
14	PWY-5273	p-cumate degradation	-0.07271	2.156	0.9731
15	PWY-4722	creatinine degradation II	-0.01126	0.1429	0.9372
16	PWY-7392	taxadiene biosynthesis (engineered)	0.01483	0.1521	0.9223
17	PWY-5677	succinate fermentation to butanoate	-0.05143	0.4155	0.9015
18	POLYAMINSYN3-PWY	superpathway of polyamine biosynthesis II	-0.02659	0.2048	0.8967
19	PWY-5100	pyruvate fermentation to acetate and lactate II	-0.02632	0.1986	0.8946
20	PENTOSE-P-PWY	pentose phosphate pathway	0.02045	0.1455	0.8882
21	PWY-6349	CDP-archaeol biosynthesis	-0.01253	0.08584	0.8839
22	PWY-7286	7-(3-amino-3-carboxypropyl)-wyosine biosynthesis	-0.008934	0.06031	0.8822
23	PWY-6654	phosphopantothenate biosynthesis III	-0.01264	0.08144	0.8766
24	AEROBACTINSYN-PWY	aerobactin biosynthesis	-0.05142	0.317	0.8711
25	ARGORNPROST-PWY	arginine, ornithine and proline interconversion	-0.02092	0.1254	0.8676
26	ARG+POLYAMINE-SYN	superpathway of arginine and polyamine biosynthesis	0.03448	0.1975	0.8614
27	PWY-7274	D-cycloserine biosynthesis	-0.002971	0.01611	0.8537
28	PWY-7200	superpathway of pyrimidine deoxyribonucleoside salvage	0.02531	0.1254	0.8401
29	PWY-7391	isoprene biosynthesis II (engineered)	-0.08341	0.3727	0.8229
30	PWY-6350	archaetidylinositol biosynthesis	-0.01196	0.05175	0.8172
31	P621-PWY	nylon-6 oligomer degradation	-0.04612	0.1833	0.8013
32	KETOGLUCONMET-PWY	ketogluconate metabolism	-0.0425	0.1657	0.7975
33	PWY-7255	ergothioneine biosynthesis I (bacteria)	-0.07715	0.2921	0.7917
34	PWY-6609	adenine and adenosine salvage III	-0.03621	0.1297	0.7801
35	PWY-7347	sucrose biosynthesis III	-0.1821	0.6438	0.7773
36	PWY-7002	4-hydroxyacetophenone degradation	0.1095	0.3654	0.7645
37	SER-GLYSYN-PWY	superpathway of L-serine and glycine biosynthesis I	-0.05673	0.1867	0.7613
38	SUCSYN-PWY	sucrose biosynthesis I (from photosynthesis)	-0.2141	0.5998	0.7212
39	P164-PWY	purine nucleobases degradation I (anaerobic)	0.1357	0.3719	0.7151
40	PWY-6876	isopropanol biosynthesis	-0.07858	0.2124	0.7115
41	P108-PWY	pyruvate fermentation to propanoate I	-0.05243	0.1417	0.7114
42	PWY-5920	superpathway of heme biosynthesis from glycine	-0.05117	0.1368	0.7083
43	MET-SAM-PWY	superpathway of S-adenosyl-L-methionine biosynthesis	0.08614	0.206	0.6758
44	GALACTARDEG-PWY	D-galactarate degradation I	0.1378	0.3223	0.669
45	GLUCARGALACTSUPER-PWY	superpathway of D-glucarate and D-galactarate degradation	0.1378	0.3223	0.669
46	P4-PWY	superpathway of L-lysine, L-threonine and L-methionine biosynthesis I	-0.08441	0.1855	0.6492
47	PWY-5347	superpathway of L-methionine biosynthesis (transsulfuration)	0.09165	0.2004	0.6474
48	LPSSYN-PWY	superpathway of lipopolysaccharide biosynthesis	0.1804	0.3939	0.6468
49	PWY-6317	galactose degradation I (Leloir pathway)	0.07273	0.1559	0.6408
50	GLYCOGENSYNTH-PWY	glycogen biosynthesis I (from ADP-D-Glucose)	0.06847	0.1413	0.6279
51	POLYAMSYN-PWY	superpathway of polyamine biosynthesis I	0.1018	0.2049	0.6193
52	PWY-7254	TCA cycle VII (acetate-producers)	-0.07538	0.1511	0.6178
53	PWY-7431	aromatic biogenic amine degradation (bacteria)	-0.0932	0.1863	0.6169
54	PWY-7199	pyrimidine deoxyribonucleosides salvage	0.0619	0.1195	0.6044
55	P261-PWY	coenzyme M biosynthesis I	-0.2616	0.4823	0.5876
56	PWY-7328	superpathway of UDP-glucose-derived O-antigen building blocks biosynthesis	-0.09267	0.1704	0.5865
57	GLYOXYLATE-BYPASS	glyoxylate cycle	-0.103	0.1822	0.5719
58	PWY0-781	aspartate superpathway	-0.1042	0.1821	0.5671
59	PWY-6641	superpathway of sulfolactate degradation	-0.266	0.4621	0.5649
60	PWY-6562	norspermidine biosynthesis	-0.1179	0.201	0.5574
61	PWY0-1533	methylphosphonate degradation I	0.0746	0.1271	0.5573
62	ASPASN-PWY	superpathway of L-aspartate and L-asparagine biosynthesis	-0.08269	0.1313	0.529
63	PWY-7237	myo-, chiro- and scillo-inositol degradation	-0.09318	0.1438	0.5169
64	PWY-7415	tylosin biosynthesis	0.05031	0.0769	0.513
65	DENITRIFICATION-PWY	nitrate reduction I (denitrification)	-0.1265	0.1933	0.513
66	PWY-7413	dTDP-6-deoxy-&alpha;-D-allose biosynthesis	0.08256	0.1262	0.5129
67	PWY0-1586	peptidoglycan maturation (meso-diaminopimelate containing)	0.09335	0.136	0.4925
68	GLYCOCAT-PWY	glycogen degradation I (bacterial)	-0.1076	0.1561	0.4903
69	PWY-722	nicotinate degradation I	0.1243	0.1768	0.4818
70	PWY0-1296	purine ribonucleosides degradation	0.0898	0.1276	0.4815
71	HISDEG-PWY	L-histidine degradation I	-0.09611	0.1331	0.4703
72	PWY-6749	CMP-legionaminate biosynthesis I	-0.3432	0.4539	0.4497
73	PWY-3781	aerobic respiration I (cytochrome c)	-0.1245	0.1636	0.4467
74	PWY-6901	superpathway of glucose and xylose degradation	-0.09713	0.1268	0.4437
75	PWY0-1261	anhydromuropeptides recycling	-0.09407	0.1227	0.4434
76	PWY-922	mevalonate pathway I	-0.2265	0.2949	0.4424
77	PWY-5910	superpathway of geranylgeranyldiphosphate biosynthesis I (via mevalonate)	-0.2236	0.2901	0.4408
78	PWY-5104	L-isoleucine biosynthesis IV	-0.211	0.2711	0.4364
79	DHGLUCONATE-PYR-CAT-PWY	glucose degradation (oxidative)	0.4779	0.609	0.4326
80	PWY-5154	L-arginine biosynthesis III (via N-acetyl-L-citrulline)	-0.1294	0.1646	0.4319
81	PWY-6581	spirilloxanthin and 2,2'-diketo-spirilloxanthin biosynthesis	-0.5527	0.7006	0.4302
82	PWY-7197	pyrimidine deoxyribonucleotide phosphorylation	-0.1363	0.1727	0.43
83	PWY4FS-7	phosphatidylglycerol biosynthesis I (plastidic)	-0.1556	0.1963	0.4279
84	PWY4FS-8	phosphatidylglycerol biosynthesis II (non-plastidic)	-0.1556	0.1963	0.4279
85	P42-PWY	incomplete reductive TCA cycle	-0.2008	0.2481	0.4183
86	PWY-7644	heparin degradation	0.01781	0.02174	0.4127
87	PWY-7402	benzoate fermentation (to acetate and cyclohexane carboxylate)	0.0239	0.02915	0.4123
88	PWY-7014	paromamine biosynthesis I	0.0376	0.04584	0.4121
89	GLUCARDEG-PWY	D-glucarate degradation I	0.2805	0.3342	0.4013
90	PWY-6608	guanosine nucleotides degradation III	-0.109	0.1298	0.4007
91	NONOXIPENT-PWY	pentose phosphate pathway (non-oxidative branch)	-0.1358	0.1595	0.3946
92	AST-PWY	L-arginine degradation II (AST pathway)	-0.2038	0.2391	0.394
93	PWY0-1241	ADP-L-glycero-&beta;-D-manno-heptose biosynthesis	-0.1173	0.1375	0.3939
94	P163-PWY	L-lysine fermentation to acetate and butanoate	0.1557	0.1822	0.3927
95	P23-PWY	reductive TCA cycle I	-0.1588	0.1851	0.391
96	PWY-621	sucrose degradation III (sucrose invertase)	-0.1819	0.212	0.391
97	P562-PWY	myo-inositol degradation I	-0.1142	0.1332	0.3909
98	ARGSYN-PWY	L-arginine biosynthesis I (via L-ornithine)	-0.1524	0.176	0.3864
99	GLYCOLYSIS-E-D	superpathway of glycolysis and Entner-Doudoroff	-0.1251	0.1432	0.3824
100	PWY-7400	L-arginine biosynthesis IV (archaebacteria)	-0.1544	0.1755	0.379
101	PWY0-1415	superpathway of heme biosynthesis from uroporphyrinogen-III	0.2076	0.2352	0.3774
102	UDPNAGSYN-PWY	UDP-N-acetyl-D-glucosamine biosynthesis I	-0.1698	0.1909	0.3739
103	PWY-5741	ethylmalonyl-CoA pathway	0.1407	0.156	0.3669
104	PWY-6737	starch degradation V	-0.1419	0.1556	0.3618
105	PWY0-1061	superpathway of L-alanine biosynthesis	-0.1951	0.2127	0.3591
106	PWY-5265	peptidoglycan biosynthesis II (staphylococci)	-0.379	0.4129	0.3587
107	VALDEG-PWY	L-valine degradation I	-0.5598	0.6033	0.3535
108	PWY-5427	naphthalene degradation (aerobic)	0.04673	0.04997	0.3497
109	GOLPDLCAT-PWY	superpathway of glycerol degradation to 1,3-propanediol	0.526	0.5596	0.3473
110	PWY-6956	naphthalene degradation to acetyl-CoA	0.0896	0.09466	0.3439
111	PWY-7539	6-hydroxymethyl-dihydropterin diphosphate biosynthesis III (Chlamydia)	-0.1477	0.1533	0.3352
112	PWY-6147	6-hydroxymethyl-dihydropterin diphosphate biosynthesis I	-0.1458	0.1454	0.3158
113	PROTOCATECHUATE-ORTHO-CLEAVAGE-PWY	protocatechuate degradation II (ortho-cleavage pathway)	-0.1374	0.1368	0.3153
114	ANAEROFRUCAT-PWY	homolactic fermentation	-0.1442	0.1432	0.3139
115	PWY-7094	fatty acid salvage	-0.1932	0.1898	0.3087
116	P122-PWY	heterolactic fermentation	-0.1352	0.1325	0.3074
117	PWY-6471	peptidoglycan biosynthesis IV (Enterococcus faecium)	-0.3483	0.3381	0.3029
118	PHOSLIPSYN-PWY	superpathway of phospholipid biosynthesis I (bacteria)	-0.1833	0.1752	0.2954
119	PWY-6125	superpathway of guanosine nucleotides de novo biosynthesis II	-0.1659	0.1577	0.2928
120	PWY-7221	guanosine ribonucleotides de novo biosynthesis	-0.1653	0.1561	0.2898
121	PWY-7228	superpathway of guanosine nucleotides de novo biosynthesis I	-0.1677	0.1568	0.2848
122	ILEUSYN-PWY	L-isoleucine biosynthesis I (from threonine)	-0.1717	0.1604	0.2845
123	VALSYN-PWY	L-valine biosynthesis	-0.1717	0.1604	0.2845
124	P441-PWY	superpathway of N-acetylneuraminate degradation	-0.2195	0.2041	0.2822
125	TRPSYN-PWY	L-tryptophan biosynthesis	-0.1833	0.1673	0.2731
126	HOMOSER-METSYN-PWY	L-methionine biosynthesis I	0.2766	0.2517	0.2717
127	PWY-5484	glycolysis II (from fructose 6-phosphate)	-0.1641	0.1486	0.2695
128	PWY-7220	adenosine deoxyribonucleotides de novo biosynthesis II	-0.1764	0.1584	0.2655
129	PWY-7222	guanosine deoxyribonucleotides de novo biosynthesis II	-0.1764	0.1584	0.2655
130	PWY-5189	tetrapyrrole biosynthesis II (from glycine)	-0.1847	0.1618	0.2537
131	PWY-5188	tetrapyrrole biosynthesis I (from glutamate)	-0.1842	0.1602	0.2503
132	PWY-5747	2-methylcitrate cycle II	-0.2998	0.2602	0.2493
133	CALVIN-PWY	Calvin-Benson-Bassham cycle	-0.173	0.1456	0.2349
134	PWY0-42	2-methylcitrate cycle I	-0.2826	0.2374	0.234
135	PANTO-PWY	phosphopantothenate biosynthesis I	-0.2007	0.1679	0.2322
136	GLYCOLYSIS	glycolysis I (from glucose 6-phosphate)	-0.1806	0.1503	0.2296
137	HEMESYN2-PWY	heme biosynthesis II (anaerobic)	-0.1824	0.1513	0.228
138	ARGSYNBSUB-PWY	L-arginine biosynthesis II (acetyl cycle)	-0.2285	0.1892	0.2272
139	PWY-5101	L-isoleucine biosynthesis II	-0.1981	0.1634	0.2254
140	PANTOSYN-PWY	pantothenate and coenzyme A biosynthesis I	-0.2019	0.1663	0.2249
141	PWY-6969	TCA cycle V (2-oxoglutarate:ferredoxin oxidoreductase)	-0.2031	0.1662	0.2216
142	PWY-6387	UDP-N-acetylmuramoyl-pentapeptide biosynthesis I (meso-diaminopimelate containing)	-0.1914	0.1562	0.2206
143	P281-PWY	3-phenylpropanoate degradation	-0.3021	0.2461	0.2196
144	PWY-5088	L-glutamate degradation VIII (to propanoate)	-0.58	0.472	0.2191
145	GLYCOLYSIS-TCA-GLYOX-BYPASS	superpathway of glycolysis, pyruvate dehydrogenase, TCA, and glyoxylate bypass	-0.1937	0.1567	0.2165
146	PWY-5656	mannosylglycerate biosynthesis I	0.6324	0.5108	0.2157
147	PWY-5659	GDP-mannose biosynthesis	-0.1919	0.155	0.2157
148	GLUTORN-PWY	L-ornithine biosynthesis	-0.2121	0.1704	0.2135
149	HISTSYN-PWY	L-histidine biosynthesis	-0.2007	0.161	0.2126
150	PWY-6126	superpathway of adenosine nucleotides de novo biosynthesis II	-0.2003	0.1606	0.2125
151	PWY-6353	purine nucleotides degradation II (aerobic)	-0.1864	0.1493	0.2117
152	PEPTIDOGLYCANSYN-PWY	peptidoglycan biosynthesis I (meso-diaminopimelate containing)	-0.1962	0.1569	0.2112
153	PWY-5913	TCA cycle VI (obligate autotrophs)	-0.1915	0.153	0.2107
154	PWY0-162	superpathway of pyrimidine ribonucleotides de novo biosynthesis	-0.2039	0.1627	0.2101
155	FAO-PWY	fatty acid &beta;-oxidation I	-0.2362	0.1874	0.2076
156	REDCITCYC	TCA cycle VIII (helicobacter)	-0.2073	0.1638	0.2057
157	RIBOSYN2-PWY	flavin biosynthesis I (bacteria and plants)	-0.2109	0.1664	0.2051
158	PWY-6992	1,5-anhydrofructose degradation	-0.6898	0.5432	0.2041
159	COMPLETE-ARO-PWY	superpathway of aromatic amino acid biosynthesis	-0.218	0.1713	0.2031
160	GLCMANNANAUT-PWY	superpathway of N-acetylglucosamine, N-acetylmannosamine and N-acetylneuraminate degradation	-0.3167	0.2478	0.2012
161	NADSYN-PWY	NAD biosynthesis II (from tryptophan)	0.4028	0.3145	0.2003
162	P105-PWY	TCA cycle IV (2-oxoglutarate decarboxylase)	-0.2145	0.1666	0.1979
163	PWY-6174	mevalonate pathway II (archaea)	0.3204	0.2487	0.1977
164	PWY-7229	superpathway of adenosine nucleotides de novo biosynthesis I	-0.2097	0.1604	0.191
165	ARO-PWY	chorismate biosynthesis I	-0.2233	0.1705	0.1903
166	PWY-7385	1,3-propanediol biosynthesis (engineered)	-0.8275	0.6306	0.1894
167	PWY-6163	chorismate biosynthesis from 3-dehydroquinate	-0.214	0.1621	0.187
168	PWY-6386	UDP-N-acetylmuramoyl-pentapeptide biosynthesis II (lysine-containing)	-0.2111	0.1599	0.1868
169	OANTIGEN-PWY	O-antigen building blocks biosynthesis (E. coli)	-0.2352	0.1782	0.1868
170	PWY-5022	4-aminobutanoate degradation V	0.2655	0.1991	0.1825
171	TCA-GLYOX-BYPASS	superpathway of glyoxylate bypass and TCA	-0.2305	0.1722	0.1806
172	PWY-5121	superpathway of geranylgeranyl diphosphate biosynthesis II (via MEP)	-0.2137	0.1588	0.1785
173	BRANCHED-CHAIN-AA-SYN-PWY	superpathway of branched amino acid biosynthesis	-0.2296	0.1692	0.1748
174	PWY0-166	superpathway of pyrimidine deoxyribonucleotides de novo biosynthesis (E. coli)	-0.2079	0.1532	0.1747
175	PWY-841	superpathway of purine nucleotides de novo biosynthesis I	-0.2162	0.159	0.1739
176	PWY-7219	adenosine ribonucleotides de novo biosynthesis	-0.223	0.1637	0.1732
177	TRNA-CHARGING-PWY	tRNA charging	-0.2193	0.1599	0.1702
178	PWY-7398	coumarins biosynthesis (engineered)	-0.4369	0.3183	0.1698
179	PWY-7208	superpathway of pyrimidine nucleobases salvage	-0.21	0.1527	0.1692
180	PWY-7323	superpathway of GDP-mannose-derived O-antigen building blocks biosynthesis	-0.1775	0.1284	0.1667
181	TCA	TCA cycle I (prokaryotic)	-0.2272	0.1641	0.166
182	PWY-5686	UMP biosynthesis	-0.2288	0.1646	0.1645
183	HSERMETANA-PWY	L-methionine biosynthesis III	-0.2418	0.1734	0.1632
184	PWY-7184	pyrimidine deoxyribonucleotides de novo biosynthesis I	-0.2083	0.1471	0.1567
185	PWY-6545	pyrimidine deoxyribonucleotides de novo biosynthesis III	-0.3545	0.2489	0.1543
186	ANAGLYCOLYSIS-PWY	glycolysis III (from glucose)	-0.2156	0.1507	0.1526
187	PWY-6385	peptidoglycan biosynthesis III (mycobacteria)	-0.225	0.1571	0.152
188	PWY-5519	D-arabinose degradation III	0.2563	0.1786	0.1514
189	SULFATE-CYS-PWY	superpathway of sulfate assimilation and cysteine biosynthesis	-0.2168	0.151	0.151
190	PWY-6123	inosine-5'-phosphate biosynthesis I	-0.2362	0.1637	0.1492
191	PWY-7211	superpathway of pyrimidine deoxyribonucleotides de novo biosynthesis	-0.2167	0.1499	0.1483
192	DAPLYSINESYN-PWY	L-lysine biosynthesis I	-0.2324	0.1607	0.1482
193	PWY-5103	L-isoleucine biosynthesis III	-0.245	0.169	0.1471
194	PWY-5651	L-tryptophan degradation to 2-amino-3-carboxymuconate semialdehyde	0.4699	0.3235	0.1463
195	PWY-7234	inosine-5'-phosphate biosynthesis III	-0.218	0.1492	0.1439
196	PWY-7111	pyruvate fermentation to isobutanol (engineered)	-0.2326	0.1591	0.1438
197	PYRIDNUCSYN-PWY	NAD biosynthesis I (from aspartate)	-0.26	0.1774	0.1429
198	PWY-2942	L-lysine biosynthesis III	-0.2269	0.1546	0.1422
199	CENTBENZCOA-PWY	benzoyl-CoA degradation II (anaerobic)	0.02547	0.01729	0.1406
200	PWY-6263	superpathway of menaquinol-8 biosynthesis II	-0.2124	0.1439	0.14
201	PWY-7401	crotonate fermentation (to acetate and cyclohexane carboxylate)	0.0732	0.04952	0.1394
202	PWY-3001	superpathway of L-isoleucine biosynthesis I	-0.2219	0.1499	0.1388
203	3-HYDROXYPHENYLACETATE-DEGRADATION-PWY	4-hydroxyphenylacetate degradation	-0.2482	0.1667	0.1366
204	PWY-5097	L-lysine biosynthesis VI	-0.2343	0.1548	0.1301
205	PWY-5667	CDP-diacylglycerol biosynthesis I	-0.257	0.1691	0.1285
206	PWY0-1319	CDP-diacylglycerol biosynthesis II	-0.257	0.1691	0.1285
207	PWY-5345	superpathway of L-methionine biosynthesis (by sulfhydrylation)	-0.2202	0.1446	0.1279
208	COLANSYN-PWY	colanic acid building blocks biosynthesis	-0.1931	0.1264	0.1266
209	P124-PWY	Bifidobacterium shunt	-0.2042	0.132	0.1219
210	FOLSYN-PWY	superpathway of tetrahydrofolate biosynthesis and salvage	-0.2339	0.1495	0.1178
211	PWY-6703	preQ0 biosynthesis	-0.284	0.1816	0.1178
212	ORNDEG-PWY	superpathway of ornithine degradation	-0.336	0.2146	0.1174
213	PWY-6612	superpathway of tetrahydrofolate biosynthesis	-0.2215	0.1412	0.1167
214	PWY-5695	urate biosynthesis/inosine 5'-phosphate degradation	-0.2581	0.1642	0.1158
215	P381-PWY	adenosylcobalamin biosynthesis II (late cobalt incorporation)	0.2076	0.1319	0.1153
216	FASYN-INITIAL-PWY	superpathway of fatty acid biosynthesis initiation (E. coli)	-0.2563	0.162	0.1136
217	PYRIDNUCSAL-PWY	NAD salvage pathway I	-0.2625	0.1651	0.1118
218	THRESYN-PWY	superpathway of L-threonine biosynthesis	-0.2241	0.1401	0.1097
219	PWY-3941	&beta;-alanine biosynthesis II	0.5939	0.3713	0.1096
220	PWY-4984	urea cycle	-0.2626	0.1632	0.1076
221	PWY-5392	reductive TCA cycle II	-0.3904	0.2426	0.1076
222	PWY-6478	GDP-D-glycero-&alpha;-D-manno-heptose biosynthesis	-0.2144	0.1328	0.1064
223	POLYISOPRENSYN-PWY	polyisoprenoid biosynthesis (E. coli)	-0.2523	0.1563	0.1064
224	COA-PWY	coenzyme A biosynthesis I	-0.2417	0.1497	0.1063
225	SO4ASSIM-PWY	sulfate reduction I (assimilatory)	-0.2373	0.1467	0.1058
226	PWY0-1297	superpathway of purine deoxyribonucleosides degradation	0.2099	0.1285	0.1022
227	FASYN-ELONG-PWY	fatty acid elongation -- saturated	-0.2354	0.1436	0.1012
228	PWY-6897	thiamin salvage II	-0.3047	0.1824	0.09473
229	PWY-5971	palmitate biosynthesis II (bacteria and plants)	-0.2388	0.1419	0.0925
230	PWY-1622	formaldehyde assimilation I (serine pathway)	0.6932	0.4085	0.08977
231	PWY0-1298	superpathway of pyrimidine deoxyribonucleosides degradation	0.2256	0.1308	0.08447
232	NONMEVIPP-PWY	methylerythritol phosphate pathway I	-0.2901	0.1675	0.08329
233	PWY-7560	methylerythritol phosphate pathway II	-0.2901	0.1675	0.08329
234	PWY-5989	stearate biosynthesis II (bacteria and plants)	-0.2887	0.1666	0.08315
235	SALVADEHYPOX-PWY	adenosine nucleotides degradation II	-0.2813	0.1622	0.08293
236	P241-PWY	coenzyme B biosynthesis	-1.029	0.5932	0.08286
237	RHAMCAT-PWY	L-rhamnose degradation I	0.2165	0.1237	0.08013
238	PWY-5918	superpathay of heme biosynthesis from glutamate	-0.269	0.1508	0.07449
239	CODH-PWY	reductive acetyl coenzyme A pathway	0.736	0.4126	0.07441
240	PWYG-321	mycolate biosynthesis	-0.2916	0.1612	0.07059
241	GLUCONEO-PWY	gluconeogenesis I	-0.2487	0.1374	0.07036
242	PWY-6122	5-aminoimidazole ribonucleotide biosynthesis II	-0.2689	0.1467	0.06686
243	PWY-6277	superpathway of 5-aminoimidazole ribonucleotide biosynthesis	-0.2689	0.1467	0.06686
244	PWY-6282	palmitoleate biosynthesis I (from (5Z)-dodec-5-enoate)	-0.2974	0.1619	0.06622
245	PWY-6121	5-aminoimidazole ribonucleotide biosynthesis I	-0.2815	0.1529	0.0657
246	PWY490-3	nitrate reduction VI (assimilatory)	-0.3735	0.2009	0.06296
247	1CMET2-PWY	N10-formyl-tetrahydrofolate biosynthesis	-0.2666	0.1424	0.06115
248	PWY-7664	oleate biosynthesis IV (anaerobic)	-0.3013	0.1604	0.06026
249	PWY-622	starch biosynthesis	-0.7369	0.3916	0.05991
250	PWY0-862	(5Z)-dodec-5-enoate biosynthesis	-0.3051	0.1608	0.05773
251	PWY-5973	cis-vaccenate biosynthesis	-0.2781	0.1436	0.0528
252	PWY-6700	queuosine biosynthesis	-0.2878	0.1471	0.05044
253	PWY-7003	glycerol degradation to butanol	-0.4236	0.2146	0.04844
254	PWY-1882	superpathway of C1 compounds oxidation to CO2	0.7332	0.3709	0.04806
255	PWY-5676	acetyl-CoA fermentation to butanoate II	0.3829	0.1927	0.04697
256	PWY-6470	peptidoglycan biosynthesis V (&beta;-lactam resistance)	0.3945	0.1983	0.04663
257	PWY-6486	D-galacturonate degradation II	0.3614	0.1784	0.04276
258	PWY-5705	allantoin degradation to glyoxylate III	0.2714	0.1337	0.04237
259	PWY-6993	nicotine degradation II (pyrrolidine pathway)	0.1791	0.08769	0.04112
260	PWY-6906	chitin derivatives degradation	-1.772	0.8622	0.03987
261	DTDPRHAMSYN-PWY	dTDP-L-rhamnose biosynthesis I	-0.323	0.1545	0.03659
262	PWY-2221	Entner-Doudoroff pathway III (semi-phosphorylative)	1.053	0.4879	0.03085
263	PWY-7046	4-coumarate degradation (anaerobic)	-0.6419	0.2967	0.03053
264	PWY-7663	gondoate biosynthesis (anaerobic)	-0.3215	0.1483	0.03018
265	FERMENTATION-PWY	mixed acid fermentation	-0.3415	0.1532	0.0258
266	PWY-5505	L-glutamate and L-glutamine biosynthesis	-0.2937	0.1314	0.02547
267	PWY-6957	mandelate degradation to acetyl-CoA	0.4268	0.1876	0.02286
268	PWY-7376	cob(II)yrinate a,c-diamide biosynthesis II (late cobalt incorporation)	-0.3559	0.1541	0.02095
269	PWY-6948	sitosterol degradation to androstenedione	-0.671	0.29	0.02069
270	PWY-1501	mandelate degradation I	0.3743	0.1617	0.02065
271	PWY-5430	meta cleavage pathway of aromatic compounds	0.4149	0.1763	0.01862
272	PWY0-845	superpathway of pyridoxal 5'-phosphate biosynthesis and salvage	-0.4367	0.1823	0.0166
273	PPGPPMET-PWY	ppGpp biosynthesis	-0.3154	0.1314	0.01643
274	ENTBACSYN-PWY	enterobactin biosynthesis	-0.6097	0.2513	0.01527
275	PWY-7024	superpathway of the 3-hydroxypropanoate cycle	1.763	0.7095	0.01296
276	PWY-6944	androstenedione degradation	-0.3315	0.1333	0.01291
277	PWY-5743	3-hydroxypropanoate cycle	1.487	0.5971	0.01274
278	PWY-7198	pyrimidine deoxyribonucleotides de novo biosynthesis IV	-0.7567	0.3009	0.0119
279	PWY-7210	pyrimidine deoxyribonucleotides biosynthesis from CTP	-0.7554	0.3002	0.01185
280	PWY-5181	toluene degradation III (aerobic) (via p-cresol)	0.3415	0.135	0.01141
281	PWY-5183	superpathway of aerobic toluene degradation	0.614	0.2421	0.01121
282	PWY-5744	glyoxylate assimilation	1.62	0.638	0.01111
283	PWY-6182	superpathway of salicylate degradation	-0.5118	0.1996	0.01035
284	GALACTUROCAT-PWY	D-galacturonate degradation I	-0.333	0.1295	0.01014
285	PWY-5499	vitamin B6 degradation	-2.097	0.8071	0.009374
286	PWY-5417	catechol degradation III (ortho-cleavage pathway)	-0.5339	0.2054	0.009354
287	PWY-5431	aromatic compounds degradation via &beta;-ketoadipate	-0.5339	0.2054	0.009354
288	PWY-181	photorespiration	-0.3498	0.1345	0.009296
289	HEME-BIOSYNTHESIS-II	heme biosynthesis I (aerobic)	-0.359	0.1373	0.00892
290	UBISYN-PWY	superpathway of ubiquinol-8 biosynthesis (prokaryotic)	-0.4307	0.1617	0.007737
291	PWY-7315	dTDP-N-acetylthomosamine biosynthesis	-0.4588	0.1684	0.00644
292	KDO-NAGLIPASYN-PWY	superpathway of (Kdo)2-lipid A biosynthesis	-1.02	0.3714	0.006037
293	PWY-5855	ubiquinol-7 biosynthesis (prokaryotic)	-0.4421	0.1602	0.005784
294	PWY-5856	ubiquinol-9 biosynthesis (prokaryotic)	-0.4421	0.1602	0.005784
295	PWY-5857	ubiquinol-10 biosynthesis (prokaryotic)	-0.4421	0.1602	0.005784
296	PWY-6708	ubiquinol-8 biosynthesis (prokaryotic)	-0.4421	0.1602	0.005784
297	PWY-5178	toluene degradation IV (aerobic) (via catechol)	-0.4495	0.1621	0.00555
298	PWY-7456	mannan degradation	-0.5956	0.2145	0.005487
299	PWY-6185	4-methylcatechol degradation (ortho cleavage)	-0.37	0.1329	0.005361
300	PWY-6628	superpathway of L-phenylalanine biosynthesis	-0.5476	0.1965	0.005323
301	PWY-6630	superpathway of L-tyrosine biosynthesis	-0.5488	0.1959	0.005092
302	PWY0-321	phenylacetate degradation I (aerobic)	0.4468	0.1573	0.004515
303	P341-PWY	glycolysis V (Pyrococcus)	-1.9	0.6657	0.004311
304	PWY-7374	1,4-dihydroxy-6-naphthoate biosynthesis I	-0.4406	0.1541	0.00425
305	PWY-6919	neopentalenoketolactone and pentalenate biosynthesis	-0.283	0.09779	0.003806
306	PWY-6731	starch degradation III	-0.8014	0.2766	0.00377
307	PWY-6519	8-amino-7-oxononanoate biosynthesis I	-0.5194	0.179	0.003707
308	LEU-DEG2-PWY	L-leucine degradation I	-0.4709	0.1615	0.003539
309	PWY-5507	adenosylcobalamin biosynthesis I (early cobalt insertion)	-1.469	0.5004	0.003339
310	GLUCUROCAT-PWY	superpathway of &beta;-D-glucuronide and D-glucuronate degradation	-0.4336	0.1443	0.002654
311	PYRIDOXSYN-PWY	pyridoxal 5'-phosphate biosynthesis I	-0.6883	0.2283	0.002572
312	PWY-5180	toluene degradation I (aerobic) (via o-cresol)	0.4478	0.1462	0.002188
313	PWY-5182	toluene degradation II (aerobic) (via 4-methylcatechol)	0.4478	0.1462	0.002188
314	PWY5F9-12	biphenyl degradation	0.2519	0.08076	0.001814
315	PWY-7242	D-fructuronate degradation	-0.4152	0.133	0.001799
316	PWY-7332	superpathway of UDP-N-acetylglucosamine-derived O-antigen building blocks biosynthesis	-0.5514	0.1746	0.001592
317	GALLATE-DEGRADATION-II-PWY	gallate degradation I	-1.218	0.3843	0.001526
318	PWY1G-0	mycothiol biosynthesis	0.7235	0.2276	0.001481
319	P101-PWY	ectoine biosynthesis	-0.3833	0.1202	0.00143
320	PWY-1269	CMP-3-deoxy-D-manno-octulosonate biosynthesis I	-0.5292	0.1658	0.001413
321	PWY-5655	L-tryptophan degradation IX	0.8935	0.2771	0.001262
322	PWY-6728	methylaspartate cycle	-1.154	0.3576	0.001248
323	BIOTIN-BIOSYNTHESIS-PWY	biotin biosynthesis I	-0.5293	0.1633	0.001194
324	PWY0-1479	tRNA processing	-0.6736	0.2063	0.001094
325	PWY-7371	1,4-dihydroxy-6-naphthoate biosynthesis II	-0.4331	0.1304	0.0008924
326	TEICHOICACID-PWY	teichoic acid (poly-glycerol) biosynthesis	0.794	0.2384	0.0008653
327	PWY-3661	glycine betaine degradation I	-0.7265	0.2166	0.0007955
328	HCAMHPDEG-PWY	3-phenylpropanoate and 3-(3-hydroxyphenyl)propanoate degradation to 2-oxopent-4-enoate	0.5627	0.1672	0.0007657
329	PWY-6690	cinnamate and 3-hydroxycinnamate degradation to 2-oxopent-4-enoate	0.5627	0.1672	0.0007657
330	PWY-7209	superpathway of pyrimidine ribonucleosides degradation	1.036	0.3077	0.0007607
331	PWY-5838	superpathway of menaquinol-8 biosynthesis I	0.6482	0.1921	0.0007422
332	PWY-6467	Kdo transfer to lipid IVA III (Chlamydia)	-0.5359	0.1588	0.0007388
333	PWY-5941	glycogen degradation II (eukaryotic)	-0.7395	0.2188	0.0007263
334	PWY-5897	superpathway of menaquinol-11 biosynthesis	0.6767	0.1947	0.0005094
335	PWY-5898	superpathway of menaquinol-12 biosynthesis	0.6767	0.1947	0.0005094
336	PWY-5899	superpathway of menaquinol-13 biosynthesis	0.6767	0.1947	0.0005094
337	PWY-5840	superpathway of menaquinol-7 biosynthesis	0.6697	0.1912	0.0004615
338	PWY-2941	L-lysine biosynthesis II	1.517	0.4328	0.000458
339	PWY0-1277	3-phenylpropanoate and 3-(3-hydroxyphenyl)propanoate degradation	0.5814	0.165	0.0004246
340	PWY-6107	chlorosalicylate degradation	0.8197	0.2304	0.0003749
341	PWY-6588	pyruvate fermentation to acetone	0.7548	0.2117	0.0003632
342	PWY-3801	sucrose degradation II (sucrose synthase)	0.8542	0.2381	0.0003333
343	COBALSYN-PWY	adenosylcobalamin salvage from cobinamide I	-0.4895	0.1349	0.000284
344	PWY-7084	nitrifier denitrification	1.496	0.4107	0.0002697
345	PWY-6210	2-aminophenol degradation	1.08	0.2963	0.0002672
346	ALL-CHORISMATE-PWY	superpathway of chorismate metabolism	0.4655	0.1273	0.0002543
347	PWY-5863	superpathway of phylloquinol biosynthesis	0.7968	0.2176	0.0002513
348	PWY-5028	L-histidine degradation II	-0.8338	0.2272	0.0002429
349	PWY0-41	allantoin degradation IV (anaerobic)	2.35	0.6326	0.0002034
350	PWY-5509	adenosylcobalamin biosynthesis from cobyrinate a,c-diamide I	-0.575	0.1541	0.0001903
351	PWY-5837	1,4-dihydroxy-2-naphthoate biosynthesis I	0.8228	0.2195	0.0001779
352	PWY-5861	superpathway of demethylmenaquinol-8 biosynthesis	0.7291	0.194	0.0001709
353	NAGLIPASYN-PWY	lipid IVA biosynthesis	-0.5822	0.1539	0.000155
354	PWY-6269	adenosylcobalamin salvage from cobinamide II	-0.5805	0.1534	0.0001541
355	GALACT-GLUCUROCAT-PWY	superpathway of hexuronide and hexuronate degradation	-0.5902	0.1555	0.0001477
356	PWY-6572	chondroitin sulfate degradation I (bacterial)	-1.769	0.4657	0.0001462
357	LIPASYN-PWY	phospholipases	1.49	0.3908	0.0001379
358	P162-PWY	L-glutamate degradation V (via hydroxyglutarate)	-2.09	0.5483	0.0001378
359	CATECHOL-ORTHO-CLEAVAGE-PWY	catechol degradation to &beta;-ketoadipate	-0.8047	0.2101	0.000128
360	PWY-5177	glutaryl-CoA degradation	-2.257	0.5882	0.0001249
361	PWY-6505	L-tryptophan degradation XII (Geobacillus)	1.074	0.277	0.0001049
362	TYRFUMCAT-PWY	L-tyrosine degradation I	-0.7952	0.2043	9.964e-05
363	PWY-6629	superpathway of L-tryptophan biosynthesis	-1.264	0.3237	9.426e-05
364	PWY-6151	S-adenosyl-L-methionine cycle I	-0.5296	0.1343	8.079e-05
365	PWY0-1338	polymyxin resistance	-1.386	0.3503	7.593e-05
366	P125-PWY	superpathway of (R,R)-butanediol biosynthesis	0.8545	0.2144	6.755e-05
367	LACTOSECAT-PWY	lactose and galactose degradation I	-3.435	0.8536	5.711e-05
368	CHLOROPHYLL-SYN	chlorophyllide a biosynthesis I (aerobic, light-dependent)	-1.392	0.3437	5.086e-05
369	PWY-5415	catechol degradation I (meta-cleavage pathway)	0.6976	0.1719	4.95e-05
370	PWY-5647	2-nitrobenzoate degradation I	1.066	0.2477	1.686e-05
371	PWY-5529	superpathway of bacteriochlorophyll a biosynthesis	-1.381	0.3197	1.575e-05
372	PWY-5198	factor 420 biosynthesis	-2.703	0.6232	1.441e-05
373	PWY-7295	L-arabinose degradation IV	-1.235	0.2813	1.13e-05
374	P161-PWY	acetylene degradation	0.6647	0.1508	1.047e-05
375	PWY-7013	L-1,2-propanediol degradation	0.7005	0.1588	1.033e-05
376	PWY-6895	superpathway of thiamin diphosphate biosynthesis II	1.225	0.2745	8.14e-06
377	PWY-1361	benzoyl-CoA degradation I (aerobic)	1.229	0.2753	8.123e-06
378	PWY-6713	L-rhamnose degradation II	1.236	0.2715	5.269e-06
379	PWY-6404	superpathway of mycolyl-arabinogalactan-peptidoglycan complex biosynthesis	-1.312	0.2875	4.995e-06
380	PWY-6165	chorismate biosynthesis II (archaea)	-1.455	0.3175	4.596e-06
381	PWY-5420	catechol degradation II (meta-cleavage pathway)	1.005	0.2174	3.778e-06
382	PWY-7098	vanillin and vanillate degradation II	-1.647	0.3558	3.707e-06
383	PWY-6338	superpathway of vanillin and vanillate degradation	-1.654	0.3563	3.459e-06
384	PWY-7097	vanillin and vanillate degradation I	-1.654	0.3563	3.459e-06
385	PWY-7527	L-methionine salvage cycle III	2.659	0.572	3.354e-06
386	PWY-7373	superpathway of demethylmenaquinol-6 biosynthesis II	-2.218	0.4767	3.296e-06
387	PWY-4361	S-methyl-5-thio-&alpha;-D-ribose 1-phosphate degradation	2.79	0.5858	1.907e-06
388	PWY-7090	UDP-2,3-diacetamido-2,3-dideoxy-&alpha;-D-mannuronate biosynthesis	-0.8416	0.1737	1.27e-06
389	PWY-6397	mycolyl-arabinogalactan-peptidoglycan complex biosynthesis	-1.521	0.3098	9.191e-07
390	PWY-6383	mono-trans, poly-cis decaprenyl phosphate biosynthesis	0.6834	0.1371	6.173e-07
391	PWY-1861	formaldehyde assimilation II (RuMP Cycle)	1.463	0.2854	2.966e-07
392	RUMP-PWY	formaldehyde oxidation I	1.5	0.2837	1.229e-07
393	PWY-6891	thiazole biosynthesis II (Bacillus)	1.598	0.2982	8.385e-08
394	PWY-1541	superpathway of taurine degradation	-2.478	0.4586	6.547e-08
395	P461-PWY	hexitol fermentation to lactate, formate, ethanol and acetate	1.503	0.2782	6.501e-08
396	PWY-5419	catechol degradation to 2-oxopent-4-enoate II	1.297	0.2394	6.07e-08
397	PWY-6071	superpathway of phenylethylamine degradation	0.7551	0.1381	4.58e-08
398	THREOCAT-PWY	superpathway of L-threonine metabolism	-1.741	0.313	2.662e-08
399	PWY-7616	methanol oxidation to carbon dioxide	0.8825	0.1577	2.193e-08
400	PWY-5654	2-amino-3-carboxymuconate semialdehyde degradation to 2-oxopentenoate	1.282	0.2276	1.775e-08
401	NAD-BIOSYNTHESIS-II	NAD salvage pathway II	-1.352	0.2317	5.332e-09
402	PWY-6507	4-deoxy-L-threo-hex-4-enopyranuronate degradation	-0.8371	0.1405	2.57e-09
403	PWY-5531	chlorophyllide a biosynthesis II (anaerobic)	-1.375	0.2295	2.101e-09
404	PWY-7159	chlorophyllide a biosynthesis III (aerobic, light independent)	-1.375	0.2295	2.101e-09
405	PWY-6590	superpathway of Clostridium acetobutylicum acidogenic fermentation	0.9222	0.152	1.316e-09
406	PWY-5845	superpathway of menaquinol-9 biosynthesis	0.8668	0.1392	4.782e-10
407	PWY-5850	superpathway of menaquinol-6 biosynthesis I	0.8668	0.1392	4.782e-10
408	PWY-5896	superpathway of menaquinol-10 biosynthesis	0.8668	0.1392	4.782e-10
409	CENTFERM-PWY	pyruvate fermentation to butanoate	0.9835	0.1564	3.22e-10
410	PWY-6339	syringate degradation	-1.738	0.2748	2.559e-10
411	PWY-5304	superpathway of sulfur oxidation (Acidianus ambivalens)	1.33	0.2072	1.402e-10
412	PWY-5860	superpathway of demethylmenaquinol-6 biosynthesis I	0.9237	0.1426	9.415e-11
413	PWY-5862	superpathway of demethylmenaquinol-9 biosynthesis	0.9237	0.1426	9.415e-11
414	METHGLYUT-PWY	superpathway of methylglyoxal degradation	-2.318	0.3491	3.164e-11
415	HEXITOLDEGSUPER-PWY	superpathway of hexitol degradation (bacteria)	0.9237	0.137	1.535e-11
416	CRNFORCAT-PWY	creatinine degradation I	1.909	0.277	5.543e-12
417	PWY-6892	thiazole biosynthesis I (E. coli)	-1.491	0.2163	5.441e-12
418	THISYN-PWY	superpathway of thiamin diphosphate biosynthesis I	-1.026	0.1423	5.731e-13
419	PWY-6143	CMP-pseudaminate biosynthesis	-3.04	0.4197	4.374e-13
420	FUC-RHAMCAT-PWY	superpathway of fucose and rhamnose degradation	-1.307	0.18	3.861e-13
421	METHYLGALLATE-DEGRADATION-PWY	methylgallate degradation	-1.919	0.2642	3.728e-13
422	GLYCOL-GLYOXDEG-PWY	superpathway of glycol metabolism and degradation	-1.844	0.2531	3.262e-13
423	GALLATE-DEGRADATION-I-PWY	gallate degradation II	-1.98	0.2712	2.898e-13
424	PWY-7446	sulfoglycolysis	3.048	0.4172	2.744e-13
425	PWY-7007	methyl ketone biosynthesis	0.92	0.1259	2.736e-13
426	P184-PWY	protocatechuate degradation I (meta-cleavage pathway)	-2.041	0.276	1.423e-13
427	PRPP-PWY	superpathway of histidine, purine, and pyrimidine biosynthesis	-1.227	0.1567	4.885e-15
428	PWY-5005	biotin biosynthesis II	-1.466	0.1863	3.553e-15
429	ECASYN-PWY	enterobacterial common antigen biosynthesis	-1.714	0.2144	1.332e-15
430	PWY-1422	vitamin E biosynthesis (tocopherols)	-2.029	0.2494	4.441e-16
431	PWY-5384	sucrose degradation IV (sucrose phosphorylase)	-1.767	0.2147	2.22e-16
432	GLUCOSE1PMETAB-PWY	glucose and glucose-1-phosphate degradation	-1.798	0.2189	2.22e-16
433	PWY-5532	adenosine nucleotides degradation IV	-1.406	0.03007	0
434	FUCCAT-PWY	fucose degradation	-1.426	0.1532	0
435	P221-PWY	octane oxidation	-1.505	0.1682	0
436	PWY-7187	pyrimidine deoxyribonucleotides de novo biosynthesis II	-1.508	0.1696	0
437	DENOVOPURINE2-PWY	superpathway of purine nucleotides de novo biosynthesis II	-1.576	0.1748	0
438	ARGDEG-PWY	superpathway of L-arginine, putrescine, and 4-aminobutanoate degradation	-2.558	0.2388	0
439	ORNARGDEG-PWY	superpathway of L-arginine and L-ornithine degradation	-2.558	0.2388	0
440	PWY-7377	cob(II)yrinate a,c-diamide biosynthesis I (early cobalt insertion)	-2.591	0.2704	0
441	PWY-7031	protein N-glycosylation (bacterial)	-2.799	0.2784	0
442	METH-ACETATE-PWY	methanogenesis from acetate	-2.945	0.3116	0
