# Supplementary material for: Passion fruit plants alter the soil microbial community with continuous cropping and improve plant disease resistance by recruiting beneficial microorganisms
Source: PLoS One. 2023 Feb 21;18(2):e0281854. doi: 10.1371/journal.pone.0281854 (PMC9943001; doi:10.1371/journal.pone.0281854)
Supplement: S10 Table — (XLS) [file pone.0281854.s010.xls]

## Sheet: Table S9
Table S10. The analysis of different metabolic pathways between RY and NCS for bacteria
Number	pathway	description	logFC	SE	P values
1	BENZCOA-PWY	anaerobic aromatic compound degradation (Thauera aromatica)	0	0.0003488	1
2	PWY-5184	toluene degradation VI (anaerobic)	0	0.0003488	1
3	PWY-5427	naphthalene degradation (aerobic)	0	0.0003488	1
4	PWY-5679	clavulanate biosynthesis	0	0.0003488	1
5	PWY-6760	xylose degradation III	0	0.0003488	1
6	PWY-6942	dTDP-D-desosamine biosynthesis	0	0.0003488	1
7	PWY-6956	naphthalene degradation to acetyl-CoA	0	0.0003488	1
8	PWY-7014	paromamine biosynthesis I	0	0.0003488	1
9	PWY-7402	benzoate fermentation (to acetate and cyclohexane carboxylate)	0	0.0003488	1
10	PWY-7413	dTDP-6-deoxy-&alpha;-D-allose biosynthesis	0	0.0003488	1
11	PWY-7415	tylosin biosynthesis	0	0.0003488	1
12	PWY-7644	heparin degradation	0	0.0003488	1
13	DHGLUCONATE-PYR-CAT-PWY	glucose degradation (oxidative)	-0.01027	0.6409	0.9872
14	PWY-3081	L-lysine biosynthesis V	-0.008809	0.1226	0.9427
15	PWY-5266	p-cymene degradation	-0.1513	2.105	0.9427
16	PWY-5273	p-cumate degradation	-0.1513	2.105	0.9427
17	PWY-6174	mevalonate pathway II (archaea)	-0.01521	0.2056	0.941
18	P261-PWY	coenzyme M biosynthesis I	0.05257	0.4993	0.9161
19	PWY-6749	CMP-legionaminate biosynthesis I	-0.05402	0.4698	0.9085
20	PWY-6609	adenine and adenosine salvage III	-0.01408	0.1211	0.9075
21	PWY0-1533	methylphosphonate degradation I	-0.01349	0.1135	0.9054
22	P108-PWY	pyruvate fermentation to propanoate I	-0.01832	0.135	0.892
23	PWY-5741	ethylmalonyl-CoA pathway	0.02138	0.1504	0.8869
24	PWY-4722	creatinine degradation II	-0.02017	0.1382	0.884
25	PWY-5100	pyruvate fermentation to acetate and lactate II	-0.03916	0.1984	0.8435
26	PWY-5920	superpathway of heme biosynthesis from glycine	-0.02804	0.1286	0.8274
27	DENITRIFICATION-PWY	nitrate reduction I (denitrification)	-0.04471	0.1817	0.8056
28	PWY-6396	superpathway of 2,3-butanediol biosynthesis	0.04809	0.1952	0.8055
29	P164-PWY	purine nucleobases degradation I (anaerobic)	0.099	0.3825	0.7957
30	PWY-7196	superpathway of pyrimidine ribonucleosides salvage	0.0438	0.1676	0.7938
31	PWY-7431	aromatic biogenic amine degradation (bacteria)	-0.04901	0.1851	0.7911
32	PENTOSE-P-PWY	pentose phosphate pathway	0.03824	0.139	0.7832
33	PWY-6317	galactose degradation I (Leloir pathway)	0.04307	0.151	0.7755
34	SER-GLYSYN-PWY	superpathway of L-serine and glycine biosynthesis I	-0.05425	0.1849	0.7692
35	PWY-6349	CDP-archaeol biosynthesis	-0.02404	0.08068	0.7657
36	ARG+POLYAMINE-SYN	superpathway of arginine and polyamine biosynthesis	0.05959	0.1971	0.7624
37	PWY-7286	7-(3-amino-3-carboxypropyl)-wyosine biosynthesis	-0.01713	0.05658	0.7621
38	PWY-6641	superpathway of sulfolactate degradation	-0.1458	0.4805	0.7616
39	PWY-6562	norspermidine biosynthesis	-0.06432	0.2062	0.755
40	PWY-6654	phosphopantothenate biosynthesis III	-0.02422	0.07618	0.7506
41	P621-PWY	nylon-6 oligomer degradation	-0.05672	0.1757	0.7468
42	LPSSYN-PWY	superpathway of lipopolysaccharide biosynthesis	0.1335	0.4019	0.7397
43	POLYAMINSYN3-PWY	superpathway of polyamine biosynthesis II	-0.06935	0.2041	0.734
44	P4-PWY	superpathway of L-lysine, L-threonine and L-methionine biosynthesis I	-0.06637	0.1835	0.7175
45	P101-PWY	ectoine biosynthesis	0.04309	0.1162	0.7108
46	P562-PWY	myo-inositol degradation I	-0.05565	0.1258	0.6581
47	PWY0-781	aspartate superpathway	-0.08173	0.1796	0.649
48	HISDEG-PWY	L-histidine degradation I	-0.05665	0.1244	0.6487
49	PWY-6350	archaetidylinositol biosynthesis	-0.02272	0.04592	0.6207
50	PWY-5183	superpathway of aerobic toluene degradation	-0.1323	0.2635	0.6156
51	PWY-7255	ergothioneine biosynthesis I (bacteria)	0.1519	0.2988	0.6111
52	PWY-7237	myo-, chiro- and scillo-inositol degradation	-0.07046	0.1379	0.6094
53	PWY-7200	superpathway of pyrimidine deoxyribonucleoside salvage	0.06032	0.1154	0.6011
54	PWY-7254	TCA cycle VII (acetate-producers)	-0.0831	0.1491	0.5773
55	AEROBACTINSYN-PWY	aerobactin biosynthesis	-0.1742	0.3109	0.5752
56	PWY-5104	L-isoleucine biosynthesis IV	-0.1557	0.2752	0.5715
57	KETOGLUCONMET-PWY	ketogluconate metabolism	-0.09365	0.1629	0.5654
58	P42-PWY	incomplete reductive TCA cycle	-0.1467	0.2507	0.5585
59	PWY-7392	taxadiene biosynthesis (engineered)	0.08602	0.1467	0.5576
60	PWY-6581	spirilloxanthin and 2,2'-diketo-spirilloxanthin biosynthesis	-0.4889	0.805	0.5437
61	GLYCOCAT-PWY	glycogen degradation I (bacterial)	-0.09188	0.1506	0.5419
62	GLYCOGENSYNTH-PWY	glycogen biosynthesis I (from ADP-D-Glucose)	0.08239	0.1343	0.5397
63	POLYAMSYN-PWY	superpathway of polyamine biosynthesis I	0.1288	0.2058	0.5314
64	PWY-5154	L-arginine biosynthesis III (via N-acetyl-L-citrulline)	-0.1008	0.1606	0.5302
65	ASPASN-PWY	superpathway of L-aspartate and L-asparagine biosynthesis	-0.08005	0.1275	0.53
66	MET-SAM-PWY	superpathway of S-adenosyl-L-methionine biosynthesis	0.1308	0.2057	0.5247
67	PWY-922	mevalonate pathway I	0.1872	0.2935	0.5235
68	PWY-5910	superpathway of geranylgeranyldiphosphate biosynthesis I (via mevalonate)	0.1849	0.2882	0.5212
69	PWY-3781	aerobic respiration I (cytochrome c)	-0.1037	0.1593	0.5149
70	P23-PWY	reductive TCA cycle I	-0.1195	0.1824	0.5126
71	GLYCOLYSIS-E-D	superpathway of glycolysis and Entner-Doudoroff	-0.09027	0.1361	0.5071
72	PWY0-1261	anhydromuropeptides recycling	-0.07678	0.114	0.5005
73	GLUCARDEG-PWY	D-glucarate degradation I	-0.2326	0.344	0.499
74	NONOXIPENT-PWY	pentose phosphate pathway (non-oxidative branch)	-0.1047	0.1546	0.4982
75	PWY-5347	superpathway of L-methionine biosynthesis (transsulfuration)	0.1354	0.1995	0.4975
76	METHANOGENESIS-PWY	methanogenesis from H2 and CO2	0.006242	0.008909	0.4835
77	GLYOXYLATE-BYPASS	glyoxylate cycle	-0.1265	0.1802	0.4825
78	PWY0-1241	ADP-L-glycero-&beta;-D-manno-heptose biosynthesis	-0.09087	0.1289	0.4809
79	PWY-7197	pyrimidine deoxyribonucleotide phosphorylation	-0.1208	0.1693	0.4756
80	PWY-6662	superpathway of quinolone and alkylquinolone biosynthesis	0.006715	0.009333	0.4718
81	PWY-6660	2-heptyl-3-hydroxy-4(1H)-quinolone biosynthesis	0.008042	0.01118	0.4717
82	P124-PWY	Bifidobacterium shunt	-0.09155	0.126	0.4674
83	PWY4FS-7	phosphatidylglycerol biosynthesis I (plastidic)	-0.1445	0.1951	0.4588
84	PWY4FS-8	phosphatidylglycerol biosynthesis II (non-plastidic)	-0.1445	0.1951	0.4588
85	ARGSYN-PWY	L-arginine biosynthesis I (via L-ornithine)	-0.1321	0.1732	0.4457
86	PWY-7400	L-arginine biosynthesis IV (archaebacteria)	-0.1344	0.1726	0.4364
87	PWY-7002	4-hydroxyacetophenone degradation	0.2869	0.3676	0.4352
88	ANAEROFRUCAT-PWY	homolactic fermentation	-0.1066	0.1361	0.4335
89	UDPNAGSYN-PWY	UDP-N-acetyl-D-glucosamine biosynthesis I	-0.1496	0.1895	0.4297
90	PWY-621	sucrose degradation III (sucrose invertase)	-0.1701	0.2143	0.4275
91	PWY-7328	superpathway of UDP-glucose-derived O-antigen building blocks biosynthesis	-0.1343	0.1675	0.4225
92	PWY-6737	starch degradation V	-0.1222	0.15	0.4153
93	PWY-7385	1,3-propanediol biosynthesis (engineered)	-1.229	1.503	0.4136
94	PWY-5088	L-glutamate degradation VIII (to propanoate)	-0.4125	0.4887	0.3987
95	PWY-7347	sucrose biosynthesis III	-0.5619	0.6649	0.3981
96	PWY-6957	mandelate degradation to acetyl-CoA	-0.1717	0.1978	0.3853
97	PWY-6608	guanosine nucleotides degradation III	-0.1057	0.1212	0.3831
98	PWY-5484	glycolysis II (from fructose 6-phosphate)	-0.1245	0.142	0.3806
99	PWY-4984	urea cycle	-0.1453	0.1592	0.3613
100	ARGORNPROST-PWY	arginine, ornithine and proline interconversion	0.1068	0.1169	0.3608
101	PWY-6993	nicotine degradation II (pyrrolidine pathway)	0.04659	0.05042	0.3554
102	PWY-3941	&beta;-alanine biosynthesis II	0.3581	0.3839	0.3509
103	GALACTARDEG-PWY	D-galactarate degradation I	-0.3099	0.3316	0.3499
104	GLUCARGALACTSUPER-PWY	superpathway of D-glucarate and D-galactarate degradation	-0.3099	0.3316	0.3499
105	SUCSYN-PWY	sucrose biosynthesis I (from photosynthesis)	-0.5803	0.6189	0.3484
106	PWY-6728	methylaspartate cycle	-0.3287	0.3497	0.3472
107	PWY0-1296	purine ribonucleosides degradation	0.1129	0.1199	0.3462
108	PWY-6125	superpathway of guanosine nucleotides de novo biosynthesis II	-0.1502	0.1525	0.3248
109	PWY-7221	guanosine ribonucleotides de novo biosynthesis	-0.1494	0.1508	0.3218
110	PWY-7228	superpathway of guanosine nucleotides de novo biosynthesis I	-0.1516	0.1515	0.3172
111	PWY0-1415	superpathway of heme biosynthesis from uroporphyrinogen-III	0.2384	0.2374	0.3155
112	PWY0-1061	superpathway of L-alanine biosynthesis	-0.2135	0.2122	0.3144
113	PHOSLIPSYN-PWY	superpathway of phospholipid biosynthesis I (bacteria)	-0.1732	0.1718	0.3136
114	PWY-7539	6-hydroxymethyl-dihydropterin diphosphate biosynthesis III (Chlamydia)	-0.1495	0.1474	0.3104
115	GLYCOLYSIS	glycolysis I (from glucose 6-phosphate)	-0.1461	0.144	0.3102
116	3-HYDROXYPHENYLACETATE-DEGRADATION-PWY	4-hydroxyphenylacetate degradation	-0.1679	0.1635	0.3045
117	PWY-7220	adenosine deoxyribonucleotides de novo biosynthesis II	-0.1574	0.1532	0.3042
118	PWY-7222	guanosine deoxyribonucleotides de novo biosynthesis II	-0.1574	0.1532	0.3042
119	PWY-6545	pyrimidine deoxyribonucleotides de novo biosynthesis III	-0.2642	0.2552	0.3006
120	PWY-7094	fatty acid salvage	-0.1954	0.1882	0.2992
121	PWY-6263	superpathway of menaquinol-8 biosynthesis II	-0.1428	0.1364	0.2953
122	PWY-7199	pyrimidine deoxyribonucleosides salvage	0.1147	0.1087	0.2916
123	PWY-6147	6-hydroxymethyl-dihydropterin diphosphate biosynthesis I	-0.1464	0.1383	0.29
124	TRPSYN-PWY	L-tryptophan biosynthesis	-0.1733	0.1631	0.2881
125	PWY0-1586	peptidoglycan maturation (meso-diaminopimelate containing)	0.1366	0.1269	0.2819
126	ARGSYNBSUB-PWY	L-arginine biosynthesis II (acetyl cycle)	-0.2076	0.1877	0.2686
127	PWY-6387	UDP-N-acetylmuramoyl-pentapeptide biosynthesis I (meso-diaminopimelate containing)	-0.1674	0.1508	0.2668
128	P241-PWY	coenzyme B biosynthesis	-0.6849	0.6104	0.2618
129	PANTO-PWY	phosphopantothenate biosynthesis I	-0.1844	0.1642	0.2615
130	PWY-5188	tetrapyrrole biosynthesis I (from glutamate)	-0.1752	0.1553	0.2591
131	PEPTIDOGLYCANSYN-PWY	peptidoglycan biosynthesis I (meso-diaminopimelate containing)	-0.1732	0.1516	0.2531
132	CALVIN-PWY	Calvin-Benson-Bassham cycle	-0.1595	0.1389	0.2511
133	PWY-6969	TCA cycle V (2-oxoglutarate:ferredoxin oxidoreductase)	-0.186	0.1621	0.2511
134	ILEUSYN-PWY	L-isoleucine biosynthesis I (from threonine)	-0.1793	0.1561	0.2505
135	VALSYN-PWY	L-valine biosynthesis	-0.1793	0.1561	0.2505
136	PWY-5189	tetrapyrrole biosynthesis II (from glycine)	-0.1807	0.157	0.2498
137	PWY-5913	TCA cycle VI (obligate autotrophs)	-0.1697	0.1471	0.2486
138	PANTOSYN-PWY	pantothenate and coenzyme A biosynthesis I	-0.1875	0.1622	0.2478
139	HEMESYN2-PWY	heme biosynthesis II (anaerobic)	-0.1686	0.1451	0.2454
140	PWY-5677	succinate fermentation to butanoate	-0.48	0.413	0.2451
141	GLYCOLYSIS-TCA-GLYOX-BYPASS	superpathway of glycolysis, pyruvate dehydrogenase, TCA, and glyoxylate bypass	-0.176	0.1512	0.2445
142	PWY-5705	allantoin degradation to glyoxylate III	0.1476	0.1266	0.2436
143	PWY-6478	GDP-D-glycero-&alpha;-D-manno-heptose biosynthesis	-0.1427	0.1223	0.2433
144	PWY-6126	superpathway of adenosine nucleotides de novo biosynthesis II	-0.1819	0.1558	0.2429
145	PWY-1622	formaldehyde assimilation I (serine pathway)	0.5015	0.4211	0.2337
146	PWY-5659	GDP-mannose biosynthesis	-0.1802	0.1499	0.2294
147	PWY-6901	superpathway of glucose and xylose degradation	-0.1394	0.1158	0.2285
148	PWY0-162	superpathway of pyrimidine ribonucleotides de novo biosynthesis	-0.1906	0.158	0.2277
149	COMPLETE-ARO-PWY	superpathway of aromatic amino acid biosynthesis	-0.2023	0.1675	0.2272
150	HISTSYN-PWY	L-histidine biosynthesis	-0.1896	0.1563	0.2251
151	P281-PWY	3-phenylpropanoate degradation	-0.306	0.2501	0.2212
152	PWY-7229	superpathway of adenosine nucleotides de novo biosynthesis I	-0.1903	0.1554	0.2208
153	RIBOSYN2-PWY	flavin biosynthesis I (bacteria and plants)	-0.199	0.1621	0.2198
154	PWY0-166	superpathway of pyrimidine deoxyribonucleotides de novo biosynthesis (E. coli)	-0.1811	0.1473	0.2188
155	PWY-7391	isoprene biosynthesis II (engineered)	-0.4301	0.3481	0.2166
156	VALDEG-PWY	L-valine degradation I	-0.7787	0.6282	0.2151
157	PWY-5121	superpathway of geranylgeranyl diphosphate biosynthesis II (via MEP)	-0.1909	0.154	0.215
158	ARO-PWY	chorismate biosynthesis I	-0.2073	0.1667	0.2137
159	P122-PWY	heterolactic fermentation	-0.1529	0.1225	0.2119
160	P105-PWY	TCA cycle IV (2-oxoglutarate decarboxylase)	-0.2029	0.1625	0.2118
161	PWY-1501	mandelate degradation I	0.1908	0.1521	0.2098
162	GLUTORN-PWY	L-ornithine biosynthesis	-0.2091	0.1667	0.2096
163	LIPASYN-PWY	phospholipases	0.8045	0.6398	0.2086
164	PWY-7219	adenosine ribonucleotides de novo biosynthesis	-0.2003	0.1592	0.2083
165	PWY-6163	chorismate biosynthesis from 3-dehydroquinate	-0.1987	0.1573	0.2066
166	PWY-7184	pyrimidine deoxyribonucleotides de novo biosynthesis I	-0.1779	0.1404	0.2049
167	ANAGLYCOLYSIS-PWY	glycolysis III (from glucose)	-0.1844	0.1445	0.2019
168	OANTIGEN-PWY	O-antigen building blocks biosynthesis (E. coli)	-0.224	0.1753	0.2014
169	PYRIDNUCSAL-PWY	NAD salvage pathway I	-0.2075	0.161	0.1976
170	PWY-5101	L-isoleucine biosynthesis II	-0.2057	0.1593	0.1967
171	PWY-6386	UDP-N-acetylmuramoyl-pentapeptide biosynthesis II (lysine-containing)	-0.2009	0.1551	0.1951
172	PWY-6992	1,5-anhydrofructose degradation	-0.7281	0.5609	0.1943
173	TRNA-CHARGING-PWY	tRNA charging	-0.2006	0.1543	0.1937
174	BRANCHED-CHAIN-AA-SYN-PWY	superpathway of branched amino acid biosynthesis	-0.2161	0.1657	0.1922
175	PWY-7316	dTDP-N-acetylviosamine biosynthesis	0.05162	0.03944	0.1906
176	PWY-7208	superpathway of pyrimidine nucleobases salvage	-0.1928	0.1469	0.1892
177	PWY-841	superpathway of purine nucleotides de novo biosynthesis I	-0.2025	0.1538	0.188
178	PWY-7323	superpathway of GDP-mannose-derived O-antigen building blocks biosynthesis	-0.1567	0.119	0.1878
179	PWY5F9-12	biphenyl degradation	0.1953	0.1481	0.1873
180	FAO-PWY	fatty acid &beta;-oxidation I	-0.2478	0.1855	0.1815
181	REDCITCYC	TCA cycle VIII (helicobacter)	-0.2137	0.1597	0.1808
182	TCA	TCA cycle I (prokaryotic)	-0.2137	0.1596	0.1806
183	TCA-GLYOX-BYPASS	superpathway of glyoxylate bypass and TCA	-0.2261	0.1686	0.18
184	PWY-5686	UMP biosynthesis	-0.2159	0.1602	0.1776
185	PWY-7234	inosine-5'-phosphate biosynthesis III	-0.1929	0.143	0.1773
186	ENTBACSYN-PWY	enterobactin biosynthesis	-0.3429	0.2535	0.176
187	HOMOSER-METSYN-PWY	L-methionine biosynthesis I	0.3504	0.2549	0.1692
188	PWY-7211	superpathway of pyrimidine deoxyribonucleotides de novo biosynthesis	-0.1975	0.1435	0.1688
189	PWY-6123	inosine-5'-phosphate biosynthesis I	-0.2201	0.1591	0.1665
190	PWY-2942	L-lysine biosynthesis III	-0.2078	0.149	0.163
191	PWY-6353	purine nucleotides degradation II (aerobic)	-0.201	0.1435	0.1614
192	PWY-6385	peptidoglycan biosynthesis III (mycobacteria)	-0.2142	0.1518	0.1584
193	PWY-5103	L-isoleucine biosynthesis III	-0.2348	0.1654	0.1558
194	DAPLYSINESYN-PWY	L-lysine biosynthesis I	-0.2218	0.156	0.155
195	GOLPDLCAT-PWY	superpathway of glycerol degradation to 1,3-propanediol	0.8278	0.579	0.1528
196	PYRIDNUCSYN-PWY	NAD biosynthesis I (from aspartate)	-0.2524	0.1747	0.1483
197	PWY-5265	peptidoglycan biosynthesis II (staphylococci)	-0.6131	0.4228	0.147
198	PWY-3001	superpathway of L-isoleucine biosynthesis I	-0.2086	0.1438	0.1469
199	FASYN-INITIAL-PWY	superpathway of fatty acid biosynthesis initiation (E. coli)	-0.2305	0.1566	0.141
200	PWY-5097	L-lysine biosynthesis VI	-0.2197	0.1491	0.1406
201	PWY-5430	meta cleavage pathway of aromatic compounds	-0.2879	0.1947	0.1392
202	PWY-6612	superpathway of tetrahydrofolate biosynthesis	-0.1993	0.1335	0.1355
203	FOLSYN-PWY	superpathway of tetrahydrofolate biosynthesis and salvage	-0.2144	0.143	0.1338
204	POLYISOPRENSYN-PWY	polyisoprenoid biosynthesis (E. coli)	-0.2276	0.1508	0.1311
205	SULFATE-CYS-PWY	superpathway of sulfate assimilation and cysteine biosynthesis	-0.2218	0.1454	0.1271
206	PWY-1882	superpathway of C1 compounds oxidation to CO2	0.5887	0.3833	0.1246
207	HSERMETANA-PWY	L-methionine biosynthesis III	-0.2631	0.1705	0.1229
208	COA-PWY	coenzyme A biosynthesis I	-0.2212	0.1432	0.1224
209	THRESYN-PWY	superpathway of L-threonine biosynthesis	-0.2082	0.1324	0.1158
210	PWY-5392	reductive TCA cycle II	-0.3839	0.2437	0.1152
211	PWY-5667	CDP-diacylglycerol biosynthesis I	-0.2611	0.1652	0.1139
212	PWY0-1319	CDP-diacylglycerol biosynthesis II	-0.2611	0.1652	0.1139
213	PWY-5747	2-methylcitrate cycle II	-0.4197	0.263	0.1106
214	PWY-7111	pyruvate fermentation to isobutanol (engineered)	-0.2481	0.1546	0.1087
215	PWY-6948	sitosterol degradation to androstenedione	-0.4825	0.2992	0.1068
216	GLUCONEO-PWY	gluconeogenesis I	-0.2117	0.1295	0.102
217	PWY-7332	superpathway of UDP-N-acetylglucosamine-derived O-antigen building blocks biosynthesis	-0.2905	0.1774	0.1014
218	PWY-7315	dTDP-N-acetylthomosamine biosynthesis	-0.2499	0.1524	0.101
219	PROTOCATECHUATE-ORTHO-CLEAVAGE-PWY	protocatechuate degradation II (ortho-cleavage pathway)	-0.2119	0.1284	0.09881
220	PWY-6897	thiamin salvage II	-0.2971	0.1798	0.09849
221	PWY-5989	stearate biosynthesis II (bacteria and plants)	-0.2692	0.162	0.09671
222	COLANSYN-PWY	colanic acid building blocks biosynthesis	-0.1936	0.1164	0.09643
223	PWY-6703	preQ0 biosynthesis	-0.2973	0.1783	0.09539
224	PWY-7398	coumarins biosynthesis (engineered)	0.4835	0.2896	0.09502
225	PWY-3801	sucrose degradation II (sucrose synthase)	0.4022	0.2405	0.09436
226	FASYN-ELONG-PWY	fatty acid elongation -- saturated	-0.2303	0.1371	0.09289
227	PWY-5345	superpathway of L-methionine biosynthesis (by sulfhydrylation)	-0.234	0.138	0.09006
228	1CMET2-PWY	N10-formyl-tetrahydrofolate biosynthesis	-0.2339	0.1349	0.08291
229	P441-PWY	superpathway of N-acetylneuraminate degradation	-0.3579	0.2063	0.08282
230	PWY-5519	D-arabinose degradation III	-2.136	1.227	0.08169
231	PWY-6486	D-galacturonate degradation II	-2.151	1.231	0.08053
232	NADSYN-PWY	NAD biosynthesis II (from tryptophan)	0.5628	0.3196	0.07829
233	PWYG-321	mycolate biosynthesis	-0.275	0.1562	0.07819
234	PWY-6282	palmitoleate biosynthesis I (from (5Z)-dodec-5-enoate)	-0.2799	0.1568	0.07427
235	PWY-6629	superpathway of L-tryptophan biosynthesis	-1.072	0.5908	0.06966
236	PWY0-42	2-methylcitrate cycle I	-0.4345	0.2393	0.06946
237	PWY-7664	oleate biosynthesis IV (anaerobic)	-0.2852	0.1552	0.06605
238	NONMEVIPP-PWY	methylerythritol phosphate pathway I	-0.3006	0.1634	0.06584
239	PWY-7560	methylerythritol phosphate pathway II	-0.3006	0.1634	0.06584
240	PWY-5695	urate biosynthesis/inosine 5'-phosphate degradation	-0.2953	0.1604	0.06562
241	PWY-5022	4-aminobutanoate degradation V	0.3674	0.1995	0.06557
242	PWY-5918	superpathay of heme biosynthesis from glutamate	-0.267	0.1442	0.06415
243	SO4ASSIM-PWY	sulfate reduction I (assimilatory)	-0.2612	0.1411	0.06405
244	PWY0-862	(5Z)-dodec-5-enoate biosynthesis	-0.2883	0.1556	0.06385
245	PWY-6876	isopropanol biosynthesis	-0.3917	0.2112	0.06371
246	PWY-5676	acetyl-CoA fermentation to butanoate II	0.3679	0.1977	0.06282
247	SALVADEHYPOX-PWY	adenosine nucleotides degradation II	-0.2977	0.1582	0.05988
248	PWY-7046	4-coumarate degradation (anaerobic)	-0.594	0.3115	0.05659
249	PWY-6122	5-aminoimidazole ribonucleotide biosynthesis II	-0.268	0.1399	0.05538
250	PWY-6277	superpathway of 5-aminoimidazole ribonucleotide biosynthesis	-0.268	0.1399	0.05538
251	PWY-6121	5-aminoimidazole ribonucleotide biosynthesis I	-0.2814	0.1468	0.0553
252	CODH-PWY	reductive acetyl coenzyme A pathway	0.8318	0.4264	0.0511
253	PWY-5651	L-tryptophan degradation to 2-amino-3-carboxymuconate semialdehyde	0.6478	0.329	0.04895
254	GLCMANNANAUT-PWY	superpathway of N-acetylglucosamine, N-acetylmannosamine and N-acetylneuraminate degradation	-0.5025	0.253	0.04705
255	PWY-5973	cis-vaccenate biosynthesis	-0.2749	0.1367	0.04438
256	DTDPRHAMSYN-PWY	dTDP-L-rhamnose biosynthesis I	-0.3025	0.1491	0.04244
257	PWY-5181	toluene degradation III (aerobic) (via p-cresol)	0.2601	0.1268	0.04028
258	PWY-5971	palmitate biosynthesis II (bacteria and plants)	-0.2767	0.1343	0.03941
259	PWY0-1297	superpathway of purine deoxyribonucleosides degradation	0.2495	0.1202	0.03789
260	PWY-6700	queuosine biosynthesis	-0.2945	0.1401	0.03561
261	PWY-7013	L-1,2-propanediol degradation	0.4049	0.1908	0.03387
262	PWY-181	photorespiration	-0.2681	0.1238	0.03036
263	CENTBENZCOA-PWY	benzoyl-CoA degradation II (anaerobic)	0.05891	0.02711	0.02977
264	THREOCAT-PWY	superpathway of L-threonine metabolism	-1.342	0.6095	0.02773
265	PWY-6471	peptidoglycan biosynthesis IV (Enterococcus faecium)	-0.7711	0.344	0.02499
266	PWY-7663	gondoate biosynthesis (anaerobic)	-0.3187	0.1421	0.02497
267	PWY-7003	glycerol degradation to butanol	-0.4891	0.2178	0.02474
268	P381-PWY	adenosylcobalamin biosynthesis II (late cobalt incorporation)	0.2927	0.1294	0.02369
269	PWY0-1298	superpathway of pyrimidine deoxyribonucleosides degradation	0.2855	0.1248	0.02218
270	PWY-5507	adenosylcobalamin biosynthesis I (early cobalt insertion)	-1.384	0.6049	0.02211
271	PWY-6919	neopentalenoketolactone and pentalenate biosynthesis	-0.2418	0.1036	0.01962
272	PWY-6906	chitin derivatives degradation	-1.953	0.8318	0.01887
273	PWY-7376	cob(II)yrinate a,c-diamide biosynthesis II (late cobalt incorporation)	-0.3538	0.1488	0.01746
274	PWY0-321	phenylacetate degradation I (aerobic)	0.3648	0.1527	0.01686
275	PWY-7084	nitrifier denitrification	1.037	0.4185	0.01322
276	PWY-5505	L-glutamate and L-glutamine biosynthesis	-0.3061	0.123	0.01282
277	PWY-6519	8-amino-7-oxononanoate biosynthesis I	-0.4342	0.1722	0.0117
278	PWY-7024	superpathway of the 3-hydroxypropanoate cycle	1.61	0.6382	0.01162
279	PWY490-3	nitrate reduction VI (assimilatory)	-0.499	0.1956	0.01076
280	PWY0-845	superpathway of pyridoxal 5'-phosphate biosynthesis and salvage	-0.4092	0.1602	0.01065
281	ORNDEG-PWY	superpathway of ornithine degradation	-0.5356	0.2092	0.01045
282	PWY-5743	3-hydroxypropanoate cycle	1.345	0.5248	0.01038
283	UBISYN-PWY	superpathway of ubiquinol-8 biosynthesis (prokaryotic)	-0.4005	0.1561	0.01031
284	PWY-5198	factor 420 biosynthesis	-1.905	0.7421	0.01024
285	RHAMCAT-PWY	L-rhamnose degradation I	0.3103	0.119	0.009154
286	PWY-5744	glyoxylate assimilation	1.474	0.5603	0.008521
287	PWY-5855	ubiquinol-7 biosynthesis (prokaryotic)	-0.4088	0.1545	0.008143
288	PWY-5856	ubiquinol-9 biosynthesis (prokaryotic)	-0.4088	0.1545	0.008143
289	PWY-5857	ubiquinol-10 biosynthesis (prokaryotic)	-0.4088	0.1545	0.008143
290	PWY-6708	ubiquinol-8 biosynthesis (prokaryotic)	-0.4088	0.1545	0.008143
291	PPGPPMET-PWY	ppGpp biosynthesis	-0.3252	0.1221	0.007714
292	PWY-722	nicotinate degradation I	-0.4614	0.1727	0.007545
293	PWY-6713	L-rhamnose degradation II	-0.5118	0.1908	0.007309
294	CHLOROPHYLL-SYN	chlorophyllide a biosynthesis I (aerobic, light-dependent)	-0.9316	0.345	0.006922
295	PWY-6107	chlorosalicylate degradation	0.6407	0.2343	0.006245
296	FERMENTATION-PWY	mixed acid fermentation	-0.3993	0.1443	0.005651
297	HEME-BIOSYNTHESIS-II	heme biosynthesis I (aerobic)	-0.3683	0.1287	0.004214
298	PWY-7371	1,4-dihydroxy-6-naphthoate biosynthesis II	-0.3468	0.1207	0.004076
299	BIOTIN-BIOSYNTHESIS-PWY	biotin biosynthesis I	-0.4486	0.1558	0.003994
300	PWY-2221	Entner-Doudoroff pathway III (semi-phosphorylative)	1.298	0.4472	0.003707
301	PWY-7374	1,4-dihydroxy-6-naphthoate biosynthesis I	-0.4476	0.1525	0.003329
302	GALACTUROCAT-PWY	D-galacturonate degradation I	-0.3646	0.1237	0.003202
303	GLUCUROCAT-PWY	superpathway of &beta;-D-glucuronide and D-glucuronate degradation	-0.4136	0.1374	0.00261
304	PWY-7242	D-fructuronate degradation	-0.3778	0.125	0.002508
305	PWY-5499	vitamin B6 degradation	-2.905	0.9355	0.001897
306	LEU-DEG2-PWY	L-leucine degradation I	-0.4879	0.1563	0.001796
307	PWY-5529	superpathway of bacteriochlorophyll a biosynthesis	-0.9971	0.3182	0.001728
308	PYRIDOXSYN-PWY	pyridoxal 5'-phosphate biosynthesis I	-0.6442	0.2055	0.001723
309	PWY-7090	UDP-2,3-diacetamido-2,3-dideoxy-&alpha;-D-mannuronate biosynthesis	-0.5481	0.1737	0.001606
310	GALLATE-DEGRADATION-II-PWY	gallate degradation I	-1.288	0.3951	0.001118
311	HCAMHPDEG-PWY	3-phenylpropanoate and 3-(3-hydroxyphenyl)propanoate degradation to 2-oxopent-4-enoate	0.5334	0.1616	0.0009641
312	PWY-6690	cinnamate and 3-hydroxycinnamate degradation to 2-oxopent-4-enoate	0.5334	0.1616	0.0009641
313	PWY-6404	superpathway of mycolyl-arabinogalactan-peptidoglycan complex biosynthesis	-0.959	0.2905	0.0009635
314	PWY-6628	superpathway of L-phenylalanine biosynthesis	-0.6432	0.1945	0.0009409
315	PWY-6630	superpathway of L-tyrosine biosynthesis	-0.6421	0.1938	0.0009251
316	PWY1G-0	mycothiol biosynthesis	0.7765	0.2335	0.000883
317	PWY-5838	superpathway of menaquinol-8 biosynthesis I	0.6492	0.1916	0.0007051
318	PWY-7210	pyrimidine deoxyribonucleotides biosynthesis from CTP	-2.745	0.8031	0.0006301
319	PWY-7198	pyrimidine deoxyribonucleotides de novo biosynthesis IV	-2.747	0.8035	0.0006283
320	PWY-7401	crotonate fermentation (to acetate and cyclohexane carboxylate)	0.142	0.04112	0.0005566
321	PWY-1269	CMP-3-deoxy-D-manno-octulosonate biosynthesis I	-0.5524	0.1596	0.0005371
322	PWY-2941	L-lysine biosynthesis II	1.567	0.4522	0.0005297
323	PWY-5897	superpathway of menaquinol-11 biosynthesis	0.6788	0.1945	0.0004824
324	PWY-5898	superpathway of menaquinol-12 biosynthesis	0.6788	0.1945	0.0004824
325	PWY-5899	superpathway of menaquinol-13 biosynthesis	0.6788	0.1945	0.0004824
326	PWY0-1479	tRNA processing	-0.7249	0.2055	0.0004181
327	PWY-5840	superpathway of menaquinol-7 biosynthesis	0.6729	0.1907	0.0004179
328	PWY-6588	pyruvate fermentation to acetone	0.7908	0.2219	0.0003649
329	PWY-6467	Kdo transfer to lipid IVA III (Chlamydia)	-0.5414	0.1517	0.0003585
330	COBALSYN-PWY	adenosylcobalamin salvage from cobinamide I	-0.4575	0.1282	0.0003581
331	PWY-7274	D-cycloserine biosynthesis	1.524	0.424	0.0003256
332	PWY-3661	glycine betaine degradation I	-0.7216	0.1994	0.0002966
333	PWY-6165	chorismate biosynthesis II (archaea)	-1.572	0.4303	0.0002581
334	PWY0-1277	3-phenylpropanoate and 3-(3-hydroxyphenyl)propanoate degradation	0.5999	0.1641	0.0002575
335	PWY-6397	mycolyl-arabinogalactan-peptidoglycan complex biosynthesis	-1.147	0.313	0.0002478
336	PWY0-41	allantoin degradation IV (anaerobic)	2.409	0.656	0.0002402
337	PWY-5863	superpathway of phylloquinol biosynthesis	0.8158	0.2203	0.0002125
338	PWY-5180	toluene degradation I (aerobic) (via o-cresol)	0.5585	0.15	0.0001961
339	PWY-5182	toluene degradation II (aerobic) (via 4-methylcatechol)	0.5585	0.15	0.0001961
340	PWY-6944	androstenedione degradation	-0.518	0.1391	0.0001953
341	PWY-5837	1,4-dihydroxy-2-naphthoate biosynthesis I	0.8382	0.2224	0.0001641
342	PWY-5861	superpathway of demethylmenaquinol-8 biosynthesis	0.7304	0.1938	0.000164
343	PWY-6572	chondroitin sulfate degradation I (bacterial)	-1.531	0.4041	0.000152
344	GALACT-GLUCUROCAT-PWY	superpathway of hexuronide and hexuronate degradation	-0.5936	0.1547	0.0001248
345	PWY-5509	adenosylcobalamin biosynthesis from cobyrinate a,c-diamide I	-0.5822	0.1511	0.0001168
346	PWY-5655	L-tryptophan degradation IX	1.072	0.2781	0.0001159
347	PWY-5656	mannosylglycerate biosynthesis I	1.995	0.5119	9.757e-05
348	PWY-6182	superpathway of salicylate degradation	-0.8056	0.2067	9.706e-05
349	PWY-5417	catechol degradation III (ortho-cleavage pathway)	-0.8341	0.2132	9.148e-05
350	PWY-5431	aromatic compounds degradation via &beta;-ketoadipate	-0.8341	0.2132	9.148e-05
351	PWY-6269	adenosylcobalamin salvage from cobinamide II	-0.589	0.1504	8.961e-05
352	ECASYN-PWY	enterobacterial common antigen biosynthesis	-1.835	0.4645	7.827e-05
353	P162-PWY	L-glutamate degradation V (via hydroxyglutarate)	-2.282	0.5768	7.616e-05
354	PWY-5177	glutaryl-CoA degradation	-2.452	0.6178	7.206e-05
355	P125-PWY	superpathway of (R,R)-butanediol biosynthesis	0.8716	0.2194	7.112e-05
356	AST-PWY	L-arginine degradation II (AST pathway)	-0.9676	0.2433	6.992e-05
357	PWY-6151	S-adenosyl-L-methionine cycle I	-0.5446	0.1347	5.274e-05
358	PWY-7456	mannan degradation	-0.7766	0.1919	5.196e-05
359	TEICHOICACID-PWY	teichoic acid (poly-glycerol) biosynthesis	0.9644	0.2358	4.319e-05
360	PWY-5005	biotin biosynthesis II	-0.8515	0.2079	4.216e-05
361	P341-PWY	glycolysis V (Pyrococcus)	-3.559	0.8633	3.748e-05
362	NAGLIPASYN-PWY	lipid IVA biosynthesis	-0.6108	0.146	2.882e-05
363	PWY-7098	vanillin and vanillate degradation II	-1.537	0.3648	2.506e-05
364	PWY-6338	superpathway of vanillin and vanillate degradation	-1.541	0.3654	2.484e-05
365	PWY-7097	vanillin and vanillate degradation I	-1.541	0.3654	2.484e-05
366	PWY-6470	peptidoglycan biosynthesis V (&beta;-lactam resistance)	0.7123	0.1687	2.41e-05
367	KDO-NAGLIPASYN-PWY	superpathway of (Kdo)2-lipid A biosynthesis	-1.596	0.3775	2.358e-05
368	PWY-7373	superpathway of demethylmenaquinol-6 biosynthesis II	-2.848	0.6679	2.01e-05
369	PWY-6505	L-tryptophan degradation XII (Geobacillus)	1.217	0.2841	1.828e-05
370	PWY-5028	L-histidine degradation II	-1	0.2271	1.054e-05
371	PWY-5941	glycogen degradation II (eukaryotic)	-0.9637	0.2179	9.76e-06
372	PWY-6895	superpathway of thiamin diphosphate biosynthesis II	1.264	0.2838	8.38e-06
373	P163-PWY	L-lysine fermentation to acetate and butanoate	0.8275	0.1846	7.331e-06
374	ARGDEG-PWY	superpathway of L-arginine, putrescine, and 4-aminobutanoate degradation	-2.561	0.5675	6.38e-06
375	ORNARGDEG-PWY	superpathway of L-arginine and L-ornithine degradation	-2.561	0.5675	6.38e-06
376	PWY-7527	L-methionine salvage cycle III	2.71	0.5975	5.76e-06
377	PWY-5415	catechol degradation I (meta-cleavage pathway)	0.8034	0.1757	4.82e-06
378	PWY-6210	2-aminophenol degradation	1.349	0.2939	4.398e-06
379	PWY-1361	benzoyl-CoA degradation I (aerobic)	1.301	0.2817	3.869e-06
380	PWY-4361	S-methyl-5-thio-&alpha;-D-ribose 1-phosphate degradation	2.845	0.613	3.471e-06
381	TYRFUMCAT-PWY	L-tyrosine degradation I	-0.9546	0.2033	2.659e-06
382	PWY-5420	catechol degradation II (meta-cleavage pathway)	1.076	0.2263	1.997e-06
383	PWY-5178	toluene degradation IV (aerobic) (via catechol)	-0.7931	0.1662	1.837e-06
384	ALL-CHORISMATE-PWY	superpathway of chorismate metabolism	0.5531	0.1119	7.628e-07
385	PWY-1422	vitamin E biosynthesis (tocopherols)	-1.386	0.279	6.813e-07
386	PWY0-1338	polymyxin resistance	-1.739	0.3499	6.667e-07
387	P161-PWY	acetylene degradation	0.7471	0.1486	4.99e-07
388	PWY-5647	2-nitrobenzoate degradation I	1.255	0.2491	4.741e-07
389	PWY-6071	superpathway of phenylethylamine degradation	0.6645	0.1307	3.664e-07
390	PWY-622	starch biosynthesis	-1.774	0.3472	3.234e-07
391	CATECHOL-ORTHO-CLEAVAGE-PWY	catechol degradation to &beta;-ketoadipate	-1.137	0.22	2.346e-07
392	PWY-5419	catechol degradation to 2-oxopent-4-enoate II	1.306	0.2509	1.917e-07
393	PWY-6891	thiazole biosynthesis II (Bacillus)	1.652	0.3152	1.604e-07
394	LACTOSECAT-PWY	lactose and galactose degradation I	-2.074	0.3916	1.179e-07
395	P461-PWY	hexitol fermentation to lactate, formate, ethanol and acetate	1.515	0.2855	1.121e-07
396	PWY-7031	protein N-glycosylation (bacterial)	-2.848	0.5345	9.878e-08
397	PWY-1861	formaldehyde assimilation II (RuMP Cycle)	1.674	0.305	4.02e-08
398	RUMP-PWY	formaldehyde oxidation I	1.715	0.3045	1.778e-08
399	PWY-7616	methanol oxidation to carbon dioxide	0.8786	0.1546	1.319e-08
400	METHGLYUT-PWY	superpathway of methylglyoxal degradation	-3.081	0.5376	9.928e-09
401	PWY-6590	superpathway of Clostridium acetobutylicum acidogenic fermentation	0.9159	0.159	8.426e-09
402	PWY-7377	cob(II)yrinate a,c-diamide biosynthesis I (early cobalt insertion)	-2.478	0.427	6.476e-09
403	PWY-6383	mono-trans, poly-cis decaprenyl phosphate biosynthesis	0.7677	0.1323	6.436e-09
404	CENTFERM-PWY	pyruvate fermentation to butanoate	0.9803	0.1656	3.208e-09
405	PWY-6143	CMP-pseudaminate biosynthesis	-2.779	0.4614	1.714e-09
406	PWY-5654	2-amino-3-carboxymuconate semialdehyde degradation to 2-oxopentenoate	1.407	0.2307	1.078e-09
407	PWY-5304	superpathway of sulfur oxidation (Acidianus ambivalens)	1.285	0.2105	1.048e-09
408	CRNFORCAT-PWY	creatinine degradation I	1.757	0.2843	6.408e-10
409	PWY-1541	superpathway of taurine degradation	-2.851	0.4582	4.91e-10
410	PWY-6507	4-deoxy-L-threo-hex-4-enopyranuronate degradation	-0.8735	0.1392	3.492e-10
411	PWY-7295	L-arabinose degradation IV	-1.825	0.2871	2.062e-10
412	NAD-BIOSYNTHESIS-II	NAD salvage pathway II	-1.497	0.2336	1.482e-10
413	PWY-6339	syringate degradation	-1.802	0.2788	1.028e-10
414	FUC-RHAMCAT-PWY	superpathway of fucose and rhamnose degradation	-1.418	0.2102	1.491e-11
415	METHYLGALLATE-DEGRADATION-PWY	methylgallate degradation	-1.793	0.2655	1.432e-11
416	GALLATE-DEGRADATION-I-PWY	gallate degradation II	-1.854	0.2731	1.132e-11
417	P184-PWY	protocatechuate degradation I (meta-cleavage pathway)	-1.897	0.2793	1.107e-11
418	PWY-7446	sulfoglycolysis	2.945	0.433	1.036e-11
419	PWY-5531	chlorophyllide a biosynthesis II (anaerobic)	-1.623	0.2314	2.353e-12
420	PWY-7159	chlorophyllide a biosynthesis III (aerobic, light independent)	-1.623	0.2314	2.353e-12
421	PWY-5845	superpathway of menaquinol-9 biosynthesis	0.8742	0.1238	1.68e-12
422	PWY-5850	superpathway of menaquinol-6 biosynthesis I	0.8742	0.1238	1.68e-12
423	PWY-5896	superpathway of menaquinol-10 biosynthesis	0.8742	0.1238	1.68e-12
424	GLYCOL-GLYOXDEG-PWY	superpathway of glycol metabolism and degradation	-2.082	0.2931	1.212e-12
425	HEXITOLDEGSUPER-PWY	superpathway of hexitol degradation (bacteria)	0.9315	0.1275	2.762e-13
426	PWY-5860	superpathway of demethylmenaquinol-6 biosynthesis I	0.9318	0.1269	2.072e-13
427	PWY-5862	superpathway of demethylmenaquinol-9 biosynthesis	0.9318	0.1269	2.072e-13
428	PWY-7007	methyl ketone biosynthesis	0.9421	0.121	7.105e-15
429	PWY-6892	thiazole biosynthesis I (E. coli)	-1.62	0.2077	6.217e-15
430	P221-PWY	octane oxidation	-1.332	0.1688	2.887e-15
431	PWY-6185	4-methylcatechol degradation (ortho cleavage)	-1.086	0.1347	6.661e-16
432	PWY-6731	starch degradation III	1.155	0.1339	0
433	PWY-7209	superpathway of pyrimidine ribonucleosides degradation	1.009	0.06835	0
434	FUCCAT-PWY	fucose degradation	-1.024	0.1154	0
435	THISYN-PWY	superpathway of thiamin diphosphate biosynthesis I	-1.12	0.1251	0
436	PRPP-PWY	superpathway of histidine, purine, and pyrimidine biosynthesis	-1.232	0.1414	0
437	PWY-5532	adenosine nucleotides degradation IV	-1.387	0.01276	0
438	PWY-7187	pyrimidine deoxyribonucleotides de novo biosynthesis II	-1.504	0.154	0
439	DENOVOPURINE2-PWY	superpathway of purine nucleotides de novo biosynthesis II	-1.575	0.1598	0
440	PWY-5384	sucrose degradation IV (sucrose phosphorylase)	-1.989	0.2108	0
441	GLUCOSE1PMETAB-PWY	glucose and glucose-1-phosphate degradation	-2.022	0.2153	0
442	METH-ACETATE-PWY	methanogenesis from acetate	-3.224	0.3642	0
