# Supplementary material for: Passion fruit plants alter the soil microbial community with continuous cropping and improve plant disease resistance by recruiting beneficial microorganisms
Source: PLoS One. 2023 Feb 21;18(2):e0281854. doi: 10.1371/journal.pone.0281854 (PMC9943001; doi:10.1371/journal.pone.0281854)
Supplement: S11 Table — (XLS) [file pone.0281854.s011.xls]

## Sheet: Table S10
Table S11. The analysis of different metabolic pathways between CS and NCS for bacteria
Number	pathway	description	logFC	SE	P values
1	PWY-5427	naphthalene degradation (aerobic)	0	0.005005	1
2	PWY-6956	naphthalene degradation to acetyl-CoA	0	0.005005	1
3	PWY-7014	paromamine biosynthesis I	0	0.005005	1
4	PWY-7413	dTDP-6-deoxy-&alpha;-D-allose biosynthesis	0	0.005005	1
5	PWY-7415	tylosin biosynthesis	0	0.005005	1
6	PWY-6572	chondroitin sulfate degradation I (bacterial)	0.01084	0.3818	0.9774
7	PWY-7391	isoprene biosynthesis II (engineered)	0.01267	0.3635	0.9722
8	PWY-5677	succinate fermentation to butanoate	-0.01783	0.4248	0.9665
9	P381-PWY	adenosylcobalamin biosynthesis II (late cobalt incorporation)	0.01429	0.1778	0.9359
10	PWY-6749	CMP-legionaminate biosynthesis I	-0.03846	0.4529	0.9323
11	PWY-6182	superpathway of salicylate degradation	-0.02474	0.207	0.9049
12	POLYAMSYN-PWY	superpathway of polyamine biosynthesis I	0.02668	0.2096	0.8987
13	PWY-3941	&beta;-alanine biosynthesis II	-0.0575	0.3706	0.8767
14	PWY-6612	superpathway of tetrahydrofolate biosynthesis	0.02434	0.1547	0.875
15	PWY-922	mevalonate pathway I	0.04763	0.3016	0.8745
16	PWY-2941	L-lysine biosynthesis II	-0.07083	0.4363	0.871
17	PWY-5417	catechol degradation III (ortho-cleavage pathway)	-0.03458	0.2124	0.8707
18	PWY-5431	aromatic compounds degradation via &beta;-ketoadipate	-0.03458	0.2124	0.8707
19	PWY-7328	superpathway of UDP-glucose-derived O-antigen building blocks biosynthesis	0.03082	0.1837	0.8668
20	TEICHOICACID-PWY	teichoic acid (poly-glycerol) biosynthesis	0.04443	0.2491	0.8584
21	PWY-5910	superpathway of geranylgeranyldiphosphate biosynthesis I (via mevalonate)	0.05318	0.2971	0.8579
22	PWY-6470	peptidoglycan biosynthesis V (&beta;-lactam resistance)	-0.03452	0.1851	0.852
23	PYRIDOXSYN-PWY	pyridoxal 5'-phosphate biosynthesis I	-0.04314	0.2202	0.8447
24	PWY-7376	cob(II)yrinate a,c-diamide biosynthesis II (late cobalt incorporation)	0.03324	0.1628	0.8382
25	PWY-5507	adenosylcobalamin biosynthesis I (early cobalt insertion)	0.109	0.4917	0.8246
26	PWY-7398	coumarins biosynthesis (engineered)	-0.0494	0.2204	0.8227
27	PWY-6906	chitin derivatives degradation	-0.1468	0.6035	0.8078
28	BIOTIN-BIOSYNTHESIS-PWY	biotin biosynthesis I	-0.04271	0.1705	0.8022
29	POLYAMINSYN3-PWY	superpathway of polyamine biosynthesis II	0.05456	0.2097	0.7948
30	PWY-5499	vitamin B6 degradation	0.2103	0.7815	0.7878
31	PWY-7456	mannan degradation	0.06659	0.2472	0.7876
32	PWY-5743	3-hydroxypropanoate cycle	0.1359	0.4628	0.7691
33	PWY-6891	thiazole biosynthesis II (Bacillus)	0.09311	0.3062	0.761
34	THISYN-PWY	superpathway of thiamin diphosphate biosynthesis I	-0.05484	0.1767	0.7563
35	TCA-GLYOX-BYPASS	superpathway of glyoxylate bypass and TCA	0.05679	0.1804	0.7529
36	PWY-2221	Entner-Doudoroff pathway III (semi-phosphorylative)	-0.1166	0.3487	0.7382
37	ASPASN-PWY	superpathway of L-aspartate and L-asparagine biosynthesis	0.04911	0.1462	0.737
38	P241-PWY	coenzyme B biosynthesis	0.1978	0.5873	0.7363
39	PWY-7024	superpathway of the 3-hydroxypropanoate cycle	0.1936	0.5722	0.7351
40	PWY-6519	8-amino-7-oxononanoate biosynthesis I	-0.06427	0.1832	0.7258
41	PWY0-845	superpathway of pyridoxal 5'-phosphate biosynthesis and salvage	0.06567	0.1798	0.715
42	PWY-7242	D-fructuronate degradation	0.054	0.1454	0.7104
43	PWY0-1479	tRNA processing	-0.08076	0.2117	0.7029
44	PWY-5744	glyoxylate assimilation	0.1914	0.4979	0.7007
45	P281-PWY	3-phenylpropanoate degradation	0.09629	0.2493	0.6994
46	AST-PWY	L-arginine degradation II (AST pathway)	0.09344	0.2419	0.6993
47	CATECHOL-ORTHO-CLEAVAGE-PWY	catechol degradation to &beta;-ketoadipate	-0.08558	0.2187	0.6956
48	FERMENTATION-PWY	mixed acid fermentation	0.06305	0.1606	0.6947
49	PWY-7013	L-1,2-propanediol degradation	0.08939	0.2277	0.6946
50	FOLSYN-PWY	superpathway of tetrahydrofolate biosynthesis and salvage	0.06358	0.1616	0.694
51	PWY-6895	superpathway of thiamin diphosphate biosynthesis II	0.1151	0.284	0.6854
52	PPGPPMET-PWY	ppGpp biosynthesis	0.05943	0.1457	0.6834
53	ARG+POLYAMINE-SYN	superpathway of arginine and polyamine biosynthesis	0.08477	0.203	0.6763
54	PWY-5519	D-arabinose degradation III	-0.2441	0.5588	0.6623
55	PWY-4984	urea cycle	0.07551	0.1723	0.6611
56	PWY-6662	superpathway of quinolone and alkylquinolone biosynthesis	0.007413	0.01649	0.6531
57	PWY-6660	2-heptyl-3-hydroxy-4(1H)-quinolone biosynthesis	0.008867	0.01945	0.6485
58	LPSSYN-PWY	superpathway of lipopolysaccharide biosynthesis	-0.2117	0.4626	0.6472
59	HCAMHPDEG-PWY	3-phenylpropanoate and 3-(3-hydroxyphenyl)propanoate degradation to 2-oxopent-4-enoate	0.09952	0.2144	0.6426
60	PWY-6690	cinnamate and 3-hydroxycinnamate degradation to 2-oxopent-4-enoate	0.09952	0.2144	0.6426
61	PWY-7644	heparin degradation	0.02185	0.0466	0.6391
62	LEU-DEG2-PWY	L-leucine degradation I	0.07933	0.1691	0.6389
63	PWY-6760	xylose degradation III	0.04056	0.08613	0.6377
64	BENZCOA-PWY	anaerobic aromatic compound degradation (Thauera aromatica)	0.05928	0.1258	0.6374
65	PWY-5184	toluene degradation VI (anaerobic)	0.06994	0.1484	0.6373
66	PWY-5392	reductive TCA cycle II	0.1291	0.2593	0.6187
67	1CMET2-PWY	N10-formyl-tetrahydrofolate biosynthesis	0.08023	0.1555	0.6058
68	PWY-7286	7-(3-amino-3-carboxypropyl)-wyosine biosynthesis	0.1391	0.2598	0.5922
69	PWY-6654	phosphopantothenate biosynthesis III	0.1391	0.2598	0.5922
70	REDCITCYC	TCA cycle VIII (helicobacter)	0.09289	0.1728	0.5908
71	METHANOGENESIS-PWY	methanogenesis from H2 and CO2	0.04085	0.07584	0.5901
72	PWY-5679	clavulanate biosynthesis	0.02322	0.04301	0.5893
73	PWY-6942	dTDP-D-desosamine biosynthesis	0.02416	0.04473	0.5891
74	PWY-7347	sucrose biosynthesis III	-0.3493	0.6419	0.5863
75	SUCSYN-PWY	sucrose biosynthesis I (from photosynthesis)	-0.3285	0.5993	0.5836
76	P162-PWY	L-glutamate degradation V (via hydroxyglutarate)	-0.3311	0.5949	0.5778
77	PWY-5484	glycolysis II (from fructose 6-phosphate)	0.0913	0.159	0.5657
78	VALDEG-PWY	L-valine degradation I	-0.3457	0.595	0.5612
79	GALACTUROCAT-PWY	D-galacturonate degradation I	-0.08488	0.1436	0.5545
80	PWY-6350	archaetidylinositol biosynthesis	0.1288	0.2111	0.5419
81	PWY-5989	stearate biosynthesis II (bacteria and plants)	0.1071	0.174	0.5382
82	PWY0-862	(5Z)-dodec-5-enoate biosynthesis	0.1041	0.1688	0.5374
83	PWY0-42	2-methylcitrate cycle I	-0.1498	0.2413	0.5346
84	HEME-BIOSYNTHESIS-II	heme biosynthesis I (aerobic)	0.09177	0.1469	0.5321
85	PWY-6282	palmitoleate biosynthesis I (from (5Z)-dodec-5-enoate)	0.1062	0.1698	0.5316
86	PWY-5177	glutaryl-CoA degradation	-0.4124	0.6475	0.5242
87	GLYCOLYSIS-TCA-GLYOX-BYPASS	superpathway of glycolysis, pyruvate dehydrogenase, TCA, and glyoxylate bypass	0.1082	0.1667	0.5165
88	PWY-6992	1,5-anhydrofructose degradation	-0.3567	0.5417	0.5102
89	PWY-6630	superpathway of L-tyrosine biosynthesis	-0.1344	0.2015	0.5046
90	PWY-5088	L-glutamate degradation VIII (to propanoate)	0.3361	0.5027	0.5037
91	PWY-7664	oleate biosynthesis IV (anaerobic)	0.1127	0.1685	0.5035
92	PWY-6628	superpathway of L-phenylalanine biosynthesis	-0.1364	0.202	0.4997
93	CENTBENZCOA-PWY	benzoyl-CoA degradation II (anaerobic)	0.0576	0.08457	0.4958
94	PWYG-321	mycolate biosynthesis	0.1176	0.1693	0.4873
95	FASYN-INITIAL-PWY	superpathway of fatty acid biosynthesis initiation (E. coli)	0.1192	0.1696	0.4823
96	PWY-5198	factor 420 biosynthesis	-0.3929	0.5528	0.4772
97	COBALSYN-PWY	adenosylcobalamin salvage from cobinamide I	-0.1049	0.1475	0.4769
98	PWY-6901	superpathway of glucose and xylose degradation	-0.1163	0.1589	0.4645
99	SALVADEHYPOX-PWY	adenosine nucleotides degradation II	0.1252	0.1709	0.4638
100	ANAEROFRUCAT-PWY	homolactic fermentation	0.1146	0.155	0.4598
101	PWY-7402	benzoate fermentation (to acetate and cyclohexane carboxylate)	0.07624	0.1016	0.453
102	PWY-5855	ubiquinol-7 biosynthesis (prokaryotic)	0.1273	0.1686	0.4502
103	PWY-5856	ubiquinol-9 biosynthesis (prokaryotic)	0.1273	0.1686	0.4502
104	PWY-5857	ubiquinol-10 biosynthesis (prokaryotic)	0.1273	0.1686	0.4502
105	PWY-6708	ubiquinol-8 biosynthesis (prokaryotic)	0.1273	0.1686	0.4502
106	UBISYN-PWY	superpathway of ubiquinol-8 biosynthesis (prokaryotic)	0.1302	0.1699	0.4433
107	PWY0-1277	3-phenylpropanoate and 3-(3-hydroxyphenyl)propanoate degradation	0.1544	0.1961	0.431
108	PWY-5430	meta cleavage pathway of aromatic compounds	0.1459	0.1842	0.4285
109	PWY-1861	formaldehyde assimilation II (RuMP Cycle)	0.2326	0.2934	0.4279
110	FAO-PWY	fatty acid &beta;-oxidation I	0.1546	0.1938	0.4249
111	SO4ASSIM-PWY	sulfate reduction I (assimilatory)	0.1299	0.1593	0.4146
112	PWY-1622	formaldehyde assimilation I (serine pathway)	0.3344	0.4075	0.4118
113	RUMP-PWY	formaldehyde oxidation I	0.2411	0.2918	0.4086
114	PWY-7401	crotonate fermentation (to acetate and cyclohexane carboxylate)	0.118	0.1426	0.408
115	PWY-7184	pyrimidine deoxyribonucleotides de novo biosynthesis I	0.1328	0.1592	0.404
116	PWY-5747	2-methylcitrate cycle II	-0.2249	0.2624	0.3914
117	PWY0-1061	superpathway of L-alanine biosynthesis	-0.1936	0.2195	0.3777
118	PWY-1882	superpathway of C1 compounds oxidation to CO2	0.3353	0.3768	0.3736
119	PWY-7332	superpathway of UDP-N-acetylglucosamine-derived O-antigen building blocks biosynthesis	-0.1824	0.1985	0.3581
120	P105-PWY	TCA cycle IV (2-oxoglutarate decarboxylase)	0.1622	0.1756	0.3557
121	HSERMETANA-PWY	L-methionine biosynthesis III	0.1704	0.1814	0.3475
122	GLYCOLYSIS	glycolysis I (from glucose 6-phosphate)	0.1514	0.1609	0.3468
123	PWY0-1586	peptidoglycan maturation (meso-diaminopimelate containing)	0.1368	0.1447	0.3447
124	CODH-PWY	reductive acetyl coenzyme A pathway	0.393	0.4104	0.3383
125	PWY-7094	fatty acid salvage	0.1916	0.1961	0.3284
126	PWY0-166	superpathway of pyrimidine deoxyribonucleotides de novo biosynthesis (E. coli)	0.1616	0.1645	0.3258
127	P122-PWY	heterolactic fermentation	-0.1666	0.169	0.3243
128	ARGORNPROST-PWY	arginine, ornithine and proline interconversion	0.1358	0.1375	0.3233
129	PWY-5667	CDP-diacylglycerol biosynthesis I	0.1776	0.1779	0.3183
130	PWY0-1319	CDP-diacylglycerol biosynthesis II	0.1776	0.1779	0.3183
131	PWY-7084	nitrifier denitrification	0.4099	0.4091	0.3163
132	PWY-5178	toluene degradation IV (aerobic) (via catechol)	-0.1768	0.1722	0.3046
133	P23-PWY	reductive TCA cycle I	0.1986	0.1927	0.3028
134	PWY-6641	superpathway of sulfolactate degradation	0.4787	0.4628	0.301
135	P261-PWY	coenzyme M biosynthesis I	0.4995	0.4826	0.3007
136	PWY-7211	superpathway of pyrimidine deoxyribonucleotides de novo biosynthesis	0.1667	0.1611	0.3007
137	PWY0-1296	purine ribonucleosides degradation	0.1481	0.1421	0.2973
138	PWY-1269	CMP-3-deoxy-D-manno-octulosonate biosynthesis I	0.1848	0.1741	0.2883
139	NONMEVIPP-PWY	methylerythritol phosphate pathway I	0.1916	0.1774	0.2801
140	PWY-7560	methylerythritol phosphate pathway II	0.1916	0.1774	0.2801
141	GLUCONEO-PWY	gluconeogenesis I	0.1619	0.1496	0.2792
142	GLYCOLYSIS-E-D	superpathway of glycolysis and Entner-Doudoroff	0.1689	0.1553	0.2766
143	HISDEG-PWY	L-histidine degradation I	0.1563	0.1426	0.2732
144	PWY-6349	CDP-archaeol biosynthesis	0.2889	0.2613	0.2689
145	ARGSYNBSUB-PWY	L-arginine biosynthesis II (acetyl cycle)	0.2178	0.1967	0.2681
146	P562-PWY	myo-inositol degradation I	-0.1677	0.1501	0.2639
147	PWY0-1297	superpathway of purine deoxyribonucleosides degradation	0.1589	0.142	0.263
148	PWY-5695	urate biosynthesis/inosine 5'-phosphate degradation	0.1941	0.1729	0.2615
149	PWY-7316	dTDP-N-acetylviosamine biosynthesis	0.1877	0.1661	0.2584
150	SULFATE-CYS-PWY	superpathway of sulfate assimilation and cysteine biosynthesis	0.1842	0.1623	0.2563
151	GOLPDLCAT-PWY	superpathway of glycerol degradation to 1,3-propanediol	-0.6616	0.577	0.2516
152	PRPP-PWY	superpathway of histidine, purine, and pyrimidine biosynthesis	-0.2051	0.1783	0.2501
153	PWY-6386	UDP-N-acetylmuramoyl-pentapeptide biosynthesis II (lysine-containing)	0.1963	0.1697	0.2474
154	3-HYDROXYPHENYLACETATE-DEGRADATION-PWY	4-hydroxyphenylacetate degradation	0.2098	0.1785	0.2399
155	PWY-5345	superpathway of L-methionine biosynthesis (by sulfhydrylation)	0.1842	0.156	0.238
156	PWY-6385	peptidoglycan biosynthesis III (mycobacteria)	0.1983	0.1672	0.2355
157	PWY-7539	6-hydroxymethyl-dihydropterin diphosphate biosynthesis III (Chlamydia)	0.1953	0.164	0.2337
158	TRNA-CHARGING-PWY	tRNA charging	0.2018	0.1689	0.2322
159	PWY-6185	4-methylcatechol degradation (ortho cleavage)	0.1633	0.1361	0.2302
160	PWY-6121	5-aminoimidazole ribonucleotide biosynthesis I	0.1968	0.1635	0.2287
161	PWY-6147	6-hydroxymethyl-dihydropterin diphosphate biosynthesis I	0.1889	0.1569	0.2287
162	PWY-4722	creatinine degradation II	-0.2075	0.1716	0.2265
163	PWY-5941	glycogen degradation II (eukaryotic)	0.265	0.2189	0.226
164	PWY0-1298	superpathway of pyrimidine deoxyribonucleosides degradation	0.174	0.1436	0.2254
165	PWY-7663	gondoate biosynthesis (anaerobic)	0.1929	0.159	0.2252
166	PWY-5918	superpathay of heme biosynthesis from glutamate	0.1948	0.1601	0.2237
167	KETOGLUCONMET-PWY	ketogluconate metabolism	-0.2192	0.18	0.2232
168	PWY-5103	L-isoleucine biosynthesis III	0.2174	0.1778	0.2213
169	PWY-6467	Kdo transfer to lipid IVA III (Chlamydia)	0.2049	0.1675	0.2213
170	PWY-6590	superpathway of Clostridium acetobutylicum acidogenic fermentation	-0.3122	0.2549	0.2206
171	PWY-5505	L-glutamate and L-glutamine biosynthesis	-0.1901	0.1547	0.2192
172	PWY-4361	S-methyl-5-thio-&alpha;-D-ribose 1-phosphate degradation	0.7294	0.5797	0.2083
173	GLYOXYLATE-BYPASS	glyoxylate cycle	0.2383	0.1894	0.2083
174	NAGLIPASYN-PWY	lipid IVA biosynthesis	0.206	0.1636	0.208
175	PWY-7392	taxadiene biosynthesis (engineered)	0.2062	0.1626	0.205
176	PWY-6897	thiamin salvage II	0.2408	0.19	0.2049
177	P441-PWY	superpathway of N-acetylneuraminate degradation	-0.3196	0.2522	0.2049
178	CENTFERM-PWY	pyruvate fermentation to butanoate	-0.3321	0.2594	0.2004
179	PWY-5913	TCA cycle VI (obligate autotrophs)	0.2087	0.1628	0.1999
180	PWY-6174	mevalonate pathway II (archaea)	0.3055	0.2383	0.1998
181	TCA	TCA cycle I (prokaryotic)	0.2233	0.1734	0.1978
182	PWY-7527	L-methionine salvage cycle III	0.7328	0.5664	0.1957
183	PWY-6892	thiazole biosynthesis I (E. coli)	-0.3357	0.2573	0.1919
184	PWY-5651	L-tryptophan degradation to 2-amino-3-carboxymuconate semialdehyde	0.4154	0.3173	0.1905
185	PWY-6353	purine nucleotides degradation II (aerobic)	0.2099	0.16	0.1897
186	NADSYN-PWY	NAD biosynthesis II (from tryptophan)	0.4063	0.3096	0.1894
187	DAPLYSINESYN-PWY	L-lysine biosynthesis I	0.2245	0.1698	0.186
188	PWY-6163	chorismate biosynthesis from 3-dehydroquinate	0.2276	0.172	0.1857
189	PYRIDNUCSYN-PWY	NAD biosynthesis I (from aspartate)	0.2473	0.1862	0.1842
190	ARO-PWY	chorismate biosynthesis I	0.2407	0.1798	0.1805
191	PWY-7234	inosine-5'-phosphate biosynthesis III	0.2155	0.1602	0.1784
192	PWY-7111	pyruvate fermentation to isobutanol (engineered)	0.2269	0.1686	0.1783
193	PWY-7229	superpathway of adenosine nucleotides de novo biosynthesis I	0.2298	0.1701	0.1768
194	HISTSYN-PWY	L-histidine biosynthesis	0.2298	0.1701	0.1767
195	COMPLETE-ARO-PWY	superpathway of aromatic amino acid biosynthesis	0.2442	0.1804	0.1758
196	PWY-6608	guanosine nucleotides degradation III	0.1941	0.1429	0.1742
197	ENTBACSYN-PWY	enterobactin biosynthesis	-0.3417	0.2508	0.1731
198	PWY-5686	UMP biosynthesis	0.2375	0.174	0.1722
199	PWY-6122	5-aminoimidazole ribonucleotide biosynthesis II	0.2165	0.158	0.1707
200	PWY-6277	superpathway of 5-aminoimidazole ribonucleotide biosynthesis	0.2165	0.158	0.1707
201	PWY-7208	superpathway of pyrimidine nucleobases salvage	0.2244	0.1635	0.1698
202	DTDPRHAMSYN-PWY	dTDP-L-rhamnose biosynthesis I	0.2267	0.1649	0.1692
203	COA-PWY	coenzyme A biosynthesis I	0.221	0.1606	0.1687
204	PWY-6387	UDP-N-acetylmuramoyl-pentapeptide biosynthesis I (meso-diaminopimelate containing)	0.2286	0.166	0.1685
205	RIBOSYN2-PWY	flavin biosynthesis I (bacteria and plants)	0.2423	0.1757	0.1679
206	PWY-841	superpathway of purine nucleotides de novo biosynthesis I	0.2331	0.1688	0.1673
207	BRANCHED-CHAIN-AA-SYN-PWY	superpathway of branched amino acid biosynthesis	0.2461	0.178	0.1668
208	PWY-5104	L-isoleucine biosynthesis IV	0.3787	0.2737	0.1664
209	PWY-6731	starch degradation III	-0.2513	0.181	0.165
210	PWY-6948	sitosterol degradation to androstenedione	-0.4106	0.2957	0.165
211	PEPTIDOGLYCANSYN-PWY	peptidoglycan biosynthesis I (meso-diaminopimelate containing)	0.2316	0.1667	0.1648
212	PWY-7220	adenosine deoxyribonucleotides de novo biosynthesis II	0.2335	0.1678	0.1639
213	PWY-7222	guanosine deoxyribonucleotides de novo biosynthesis II	0.2335	0.1678	0.1639
214	PWY-6919	neopentalenoketolactone and pentalenate biosynthesis	0.1221	0.08767	0.1638
215	PANTO-PWY	phosphopantothenate biosynthesis I	0.2483	0.1781	0.1634
216	CALVIN-PWY	Calvin-Benson-Bassham cycle	0.2188	0.157	0.1634
217	PWY-6123	inosine-5'-phosphate biosynthesis I	0.2418	0.1734	0.1632
218	ANAGLYCOLYSIS-PWY	glycolysis III (from glucose)	0.2259	0.1619	0.1629
219	GLYCOL-GLYOXDEG-PWY	superpathway of glycol metabolism and degradation	-0.689	0.4936	0.1628
220	PWY-6126	superpathway of adenosine nucleotides de novo biosynthesis II	0.2379	0.1703	0.1623
221	PWY5F9-12	biphenyl degradation	0.1799	0.1282	0.1605
222	PHOSLIPSYN-PWY	superpathway of phospholipid biosynthesis I (bacteria)	0.2581	0.1834	0.1594
223	PWY4FS-7	phosphatidylglycerol biosynthesis I (plastidic)	0.2858	0.203	0.1593
224	PWY4FS-8	phosphatidylglycerol biosynthesis II (non-plastidic)	0.2858	0.203	0.1593
225	GLCMANNANAUT-PWY	superpathway of N-acetylglucosamine, N-acetylmannosamine and N-acetylneuraminate degradation	-0.422	0.2996	0.1589
226	OANTIGEN-PWY	O-antigen building blocks biosynthesis (E. coli)	0.2627	0.1864	0.1587
227	PANTOSYN-PWY	pantothenate and coenzyme A biosynthesis I	0.2482	0.1756	0.1576
228	PWY-6969	TCA cycle V (2-oxoglutarate:ferredoxin oxidoreductase)	0.2479	0.1754	0.1575
229	PWY-5973	cis-vaccenate biosynthesis	0.219	0.1549	0.1573
230	PWY-5971	palmitate biosynthesis II (bacteria and plants)	0.2154	0.1523	0.1572
231	P42-PWY	incomplete reductive TCA cycle	0.3581	0.2519	0.1552
232	PWY0-41	allantoin degradation IV (anaerobic)	-1.051	0.739	0.155
233	PWY-7219	adenosine ribonucleotides de novo biosynthesis	0.2469	0.1733	0.1542
234	PWY-5097	L-lysine biosynthesis VI	0.2356	0.1649	0.153
235	PWY-2942	L-lysine biosynthesis III	0.2356	0.1647	0.1526
236	P163-PWY	L-lysine fermentation to acetate and butanoate	0.2788	0.1932	0.1491
237	GLUTORN-PWY	L-ornithine biosynthesis	0.2588	0.179	0.1482
238	UDPNAGSYN-PWY	UDP-N-acetyl-D-glucosamine biosynthesis I	0.2871	0.1981	0.1473
239	PWY-6728	methylaspartate cycle	-0.5602	0.3849	0.1456
240	PWY-7187	pyrimidine deoxyribonucleotides de novo biosynthesis II	-0.2922	0.2006	0.1453
241	PYRIDNUCSAL-PWY	NAD salvage pathway I	0.2555	0.1747	0.1436
242	PWY-7228	superpathway of guanosine nucleotides de novo biosynthesis I	0.2448	0.1666	0.1418
243	DENOVOPURINE2-PWY	superpathway of purine nucleotides de novo biosynthesis II	-0.3049	0.2075	0.1416
244	PWY-3081	L-lysine biosynthesis V	-0.1389	0.09392	0.1392
245	PWY-6609	adenine and adenosine salvage III	0.2113	0.1428	0.1388
246	PWY-5266	p-cymene degradation	-2.976	2.009	0.1386
247	PWY-5273	p-cumate degradation	-2.976	2.009	0.1386
248	PWY0-162	superpathway of pyrimidine ribonucleotides de novo biosynthesis	0.2548	0.172	0.1385
249	HEMESYN2-PWY	heme biosynthesis II (anaerobic)	0.2384	0.1609	0.1385
250	PWY-3001	superpathway of L-isoleucine biosynthesis I	0.2396	0.1606	0.1356
251	PWY-6125	superpathway of guanosine nucleotides de novo biosynthesis II	0.2499	0.1674	0.1353
252	AEROBACTINSYN-PWY	aerobactin biosynthesis	-0.4689	0.3127	0.1337
253	PWY490-3	nitrate reduction VI (assimilatory)	0.3092	0.2046	0.1307
254	PWY-6703	preQ0 biosynthesis	0.286	0.1891	0.1304
255	PWY-7221	guanosine ribonucleotides de novo biosynthesis	0.2517	0.1663	0.1302
256	TRPSYN-PWY	L-tryptophan biosynthesis	0.2692	0.1763	0.1268
257	PWY-5532	adenosine nucleotides degradation IV	-0.4112	0.2648	0.1205
258	FASYN-ELONG-PWY	fatty acid elongation -- saturated	0.2404	0.1545	0.1197
259	PWY0-781	aspartate superpathway	0.2955	0.1894	0.1188
260	P4-PWY	superpathway of L-lysine, L-threonine and L-methionine biosynthesis I	0.3024	0.1926	0.1165
261	PWY-6700	queuosine biosynthesis	0.2474	0.1576	0.1164
262	PWY-7046	4-coumarate degradation (anaerobic)	0.4823	0.305	0.1138
263	PWY-6993	nicotine degradation II (pyrrolidine pathway)	0.1098	0.06939	0.1134
264	POLYISOPRENSYN-PWY	polyisoprenoid biosynthesis (E. coli)	0.2642	0.1662	0.1119
265	PWY-5101	L-isoleucine biosynthesis II	0.2777	0.1724	0.1074
266	PWY-7400	L-arginine biosynthesis IV (archaebacteria)	0.2968	0.184	0.1067
267	ARGSYN-PWY	L-arginine biosynthesis I (via L-ornithine)	0.2983	0.1845	0.1058
268	PWY-5121	superpathway of geranylgeranyl diphosphate biosynthesis II (via MEP)	0.2751	0.1695	0.1045
269	PWY-6545	pyrimidine deoxyribonucleotides de novo biosynthesis III	0.4116	0.2528	0.1034
270	PWY-7197	pyrimidine deoxyribonucleotide phosphorylation	0.2977	0.1813	0.1006
271	PWY-6151	S-adenosyl-L-methionine cycle I	-0.2576	0.1568	0.1004
272	NONOXIPENT-PWY	pentose phosphate pathway (non-oxidative branch)	0.2794	0.1691	0.09844
273	THRESYN-PWY	superpathway of L-threonine biosynthesis	0.252	0.1519	0.09711
274	PWY-6562	norspermidine biosynthesis	-0.5131	0.3076	0.09527
275	PWY-5183	superpathway of aerobic toluene degradation	0.4229	0.2527	0.09423
276	PWY-5189	tetrapyrrole biosynthesis II (from glycine)	0.2918	0.1713	0.08855
277	PWY-7237	myo-, chiro- and scillo-inositol degradation	-0.2749	0.1607	0.08711
278	PWY-181	photorespiration	0.2558	0.149	0.0861
279	PWY-7315	dTDP-N-acetylthomosamine biosynthesis	-0.3468	0.2018	0.08576
280	GALLATE-DEGRADATION-II-PWY	gallate degradation I	-0.6511	0.3778	0.08483
281	PWY-7377	cob(II)yrinate a,c-diamide biosynthesis I (early cobalt insertion)	-0.493	0.284	0.08255
282	PWY-5188	tetrapyrrole biosynthesis I (from glutamate)	0.2958	0.1698	0.08148
283	GALACT-GLUCUROCAT-PWY	superpathway of hexuronide and hexuronate degradation	-0.2892	0.166	0.08138
284	PWY-5415	catechol degradation I (meta-cleavage pathway)	0.312	0.1788	0.08106
285	PWY-5028	L-histidine degradation II	-0.4019	0.2299	0.08049
286	PWY-5659	GDP-mannose biosynthesis	0.289	0.1652	0.08019
287	PWY-7031	protein N-glycosylation (bacterial)	-0.6975	0.3986	0.08018
288	PWY-5509	adenosylcobalamin biosynthesis from cobyrinate a,c-diamide I	-0.2893	0.1645	0.07855
289	P161-PWY	acetylene degradation	0.2811	0.1594	0.07772
290	PWY-5676	acetyl-CoA fermentation to butanoate II	0.3499	0.1971	0.07583
291	TYRFUMCAT-PWY	L-tyrosine degradation I	-0.3706	0.2079	0.07469
292	FUC-RHAMCAT-PWY	superpathway of fucose and rhamnose degradation	-0.6028	0.3371	0.07374
293	PWY-5100	pyruvate fermentation to acetate and lactate II	0.3719	0.2079	0.07372
294	MET-SAM-PWY	superpathway of S-adenosyl-L-methionine biosynthesis	0.3783	0.2114	0.07358
295	METH-ACETATE-PWY	methanogenesis from acetate	-0.6677	0.3711	0.07195
296	PWY-6269	adenosylcobalamin salvage from cobinamide II	-0.295	0.1638	0.07171
297	ILEUSYN-PWY	L-isoleucine biosynthesis I (from threonine)	0.3068	0.1696	0.07049
298	VALSYN-PWY	L-valine biosynthesis	0.3068	0.1696	0.07049
299	P461-PWY	hexitol fermentation to lactate, formate, ethanol and acetate	0.5175	0.2852	0.06959
300	PWY-5656	mannosylglycerate biosynthesis I	0.9532	0.522	0.06786
301	GALACTARDEG-PWY	D-galactarate degradation I	0.5947	0.3232	0.06578
302	GLUCARGALACTSUPER-PWY	superpathway of D-glucarate and D-galactarate degradation	0.5947	0.3232	0.06578
303	PWY-3781	aerobic respiration I (cytochrome c)	0.3223	0.1731	0.06264
304	PWY-6396	superpathway of 2,3-butanediol biosynthesis	-0.3803	0.204	0.06235
305	THREOCAT-PWY	superpathway of L-threonine metabolism	-0.5786	0.3077	0.06006
306	PWY-5005	biotin biosynthesis II	-0.712	0.3752	0.05778
307	HOMOSER-METSYN-PWY	L-methionine biosynthesis I	0.4831	0.2541	0.05731
308	PWY-5265	peptidoglycan biosynthesis II (staphylococci)	-1.562	0.8191	0.05659
309	PROTOCATECHUATE-ORTHO-CLEAVAGE-PWY	protocatechuate degradation II (ortho-cleavage pathway)	0.2817	0.1474	0.05589
310	PWY0-1261	anhydromuropeptides recycling	0.264	0.1361	0.05244
311	PWY-621	sucrose degradation III (sucrose invertase)	-0.4529	0.2324	0.05132
312	PWY-5347	superpathway of L-methionine biosynthesis (transsulfuration)	0.4019	0.2061	0.05123
313	GLUCUROCAT-PWY	superpathway of &beta;-D-glucuronide and D-glucuronate degradation	-0.3039	0.1551	0.05007
314	PWY-5180	toluene degradation I (aerobic) (via o-cresol)	0.3009	0.1521	0.04791
315	PWY-5182	toluene degradation II (aerobic) (via 4-methylcatechol)	0.3009	0.1521	0.04791
316	PWY-7255	ergothioneine biosynthesis I (bacteria)	0.58	0.2931	0.04785
317	SER-GLYSYN-PWY	superpathway of L-serine and glycine biosynthesis I	0.3859	0.194	0.04671
318	PWY-6471	peptidoglycan biosynthesis IV (Enterococcus faecium)	-0.6996	0.3492	0.04515
319	PWY-7003	glycerol degradation to butanol	-0.4673	0.2332	0.04512
320	P164-PWY	purine nucleobases degradation I (anaerobic)	0.7441	0.37	0.04433
321	GLUCARDEG-PWY	D-glucarate degradation I	0.6838	0.3348	0.04107
322	PWY-6143	CMP-pseudaminate biosynthesis	-0.8026	0.3923	0.04076
323	PWY-5154	L-arginine biosynthesis III (via N-acetyl-L-citrulline)	0.3584	0.1734	0.03874
324	PWY-5705	allantoin degradation to glyoxylate III	0.3029	0.1451	0.03684
325	PWY-7196	superpathway of pyrimidine ribonucleosides salvage	0.3747	0.1787	0.03601
326	PWY-7373	superpathway of demethylmenaquinol-6 biosynthesis II	-1.057	0.4848	0.02926
327	DHGLUCONATE-PYR-CAT-PWY	glucose degradation (oxidative)	1.323	0.6053	0.02886
328	P125-PWY	superpathway of (R,R)-butanediol biosynthesis	-0.5256	0.234	0.02471
329	PWY-5920	superpathway of heme biosynthesis from glycine	0.334	0.1478	0.02387
330	PWY-7199	pyrimidine deoxyribonucleosides salvage	0.2991	0.1323	0.02377
331	CHLOROPHYLL-SYN	chlorophyllide a biosynthesis I (aerobic, light-dependent)	-0.8078	0.3472	0.01998
332	PWY-7200	superpathway of pyrimidine deoxyribonucleoside salvage	0.3215	0.1377	0.01953
333	PWY0-1415	superpathway of heme biosynthesis from uroporphyrinogen-III	0.5648	0.2389	0.01805
334	PWY-5181	toluene degradation III (aerobic) (via p-cresol)	0.3511	0.1463	0.01642
335	PWY-5022	4-aminobutanoate degradation V	0.4969	0.2055	0.01562
336	PWY-5837	1,4-dihydroxy-2-naphthoate biosynthesis I	0.5626	0.227	0.01319
337	PWY-5529	superpathway of bacteriochlorophyll a biosynthesis	-0.8053	0.3237	0.01286
338	PWY-5863	superpathway of phylloquinol biosynthesis	0.5613	0.2253	0.01272
339	PWY0-321	phenylacetate degradation I (aerobic)	0.4155	0.1661	0.01238
340	PWY-5420	catechol degradation II (meta-cleavage pathway)	0.5583	0.2207	0.01143
341	KDO-NAGLIPASYN-PWY	superpathway of (Kdo)2-lipid A biosynthesis	-1.047	0.4128	0.01118
342	PWY-5304	superpathway of sulfur oxidation (Acidianus ambivalens)	0.5238	0.2057	0.0109
343	PWY-6317	galactose degradation I (Leloir pathway)	0.4274	0.166	0.01004
344	P108-PWY	pyruvate fermentation to propanoate I	0.3955	0.1524	0.009433
345	PWY-7210	pyrimidine deoxyribonucleotides biosynthesis from CTP	-0.7715	0.2967	0.009312
346	PWY-7198	pyrimidine deoxyribonucleotides de novo biosynthesis IV	-0.7733	0.2973	0.0093
347	PWY-7002	4-hydroxyacetophenone degradation	0.9048	0.3467	0.009052
348	PWY-7090	UDP-2,3-diacetamido-2,3-dideoxy-&alpha;-D-mannuronate biosynthesis	-0.5204	0.1955	0.007764
349	PWY-7295	L-arabinose degradation IV	-0.7589	0.2809	0.006911
350	DENITRIFICATION-PWY	nitrate reduction I (denitrification)	-0.5069	0.1877	0.006903
351	GLYCOGENSYNTH-PWY	glycogen biosynthesis I (from ADP-D-Glucose)	0.4136	0.1531	0.006892
352	PENTOSE-P-PWY	pentose phosphate pathway	0.4242	0.1569	0.006854
353	PWY-5897	superpathway of menaquinol-11 biosynthesis	0.5559	0.2038	0.006378
354	PWY-5898	superpathway of menaquinol-12 biosynthesis	0.5559	0.2038	0.006378
355	PWY-5899	superpathway of menaquinol-13 biosynthesis	0.5559	0.2038	0.006378
356	PWY-5840	superpathway of menaquinol-7 biosynthesis	0.5475	0.2006	0.006337
357	PWY-6263	superpathway of menaquinol-8 biosynthesis II	0.4249	0.1555	0.006278
358	PWY-5741	ethylmalonyl-CoA pathway	0.4484	0.1641	0.006265
359	PWY-5838	superpathway of menaquinol-8 biosynthesis I	0.5518	0.2014	0.006155
360	P341-PWY	glycolysis V (Pyrococcus)	-2.302	0.836	0.005905
361	PWY-5861	superpathway of demethylmenaquinol-8 biosynthesis	0.5699	0.2032	0.005036
362	PWY-6957	mandelate degradation to acetyl-CoA	0.5634	0.1992	0.004666
363	PWY-7323	superpathway of GDP-mannose-derived O-antigen building blocks biosynthesis	0.4033	0.1417	0.004419
364	RHAMCAT-PWY	L-rhamnose degradation I	0.4018	0.1387	0.003759
365	PWY-6737	starch degradation V	0.4828	0.1663	0.003684
366	PWY-6581	spirilloxanthin and 2,2'-diketo-spirilloxanthin biosynthesis	-2.038	0.6976	0.003487
367	PWY-6944	androstenedione degradation	-0.48	0.1637	0.003364
368	PWY-7209	superpathway of pyrimidine ribonucleosides degradation	0.6304	0.2144	0.003281
369	GLYCOCAT-PWY	glycogen degradation I (bacterial)	0.4928	0.1666	0.003089
370	P621-PWY	nylon-6 oligomer degradation	0.5738	0.1896	0.002472
371	PWY-5419	catechol degradation to 2-oxopent-4-enoate II	0.7333	0.2398	0.002227
372	COLANSYN-PWY	colanic acid building blocks biosynthesis	0.4305	0.1407	0.00222
373	P101-PWY	ectoine biosynthesis	0.432	0.1404	0.002092
374	PWY-1422	vitamin E biosynthesis (tocopherols)	-0.8642	0.2797	0.002001
375	PWY-6505	L-tryptophan degradation XII (Geobacillus)	0.8463	0.2727	0.001916
376	LIPASYN-PWY	phospholipases	1.292	0.412	0.001719
377	PWY-5655	L-tryptophan degradation IX	0.861	0.2727	0.001592
378	PWY-7431	aromatic biogenic amine degradation (bacteria)	0.6178	0.1925	0.001327
379	PWY-6588	pyruvate fermentation to acetone	0.7204	0.2189	0.001001
380	PWY-6876	isopropanol biosynthesis	0.7204	0.2189	0.001001
381	PWY1G-0	mycothiol biosynthesis	0.7695	0.2328	0.0009475
382	GLUCOSE1PMETAB-PWY	glucose and glucose-1-phosphate degradation	-0.7453	0.225	0.0009234
383	PWY-6404	superpathway of mycolyl-arabinogalactan-peptidoglycan complex biosynthesis	-0.9969	0.2991	0.0008587
384	PWY-5384	sucrose degradation IV (sucrose phosphorylase)	-0.737	0.2208	0.0008436
385	FUCCAT-PWY	fucose degradation	-0.9101	0.271	0.0007824
386	PWY-5647	2-nitrobenzoate degradation I	0.8231	0.2424	0.0006845
387	PWY-7385	1,3-propanediol biosynthesis (engineered)	1.256	0.3665	0.0006092
388	PWY-3801	sucrose degradation II (sucrose synthase)	0.8172	0.2323	0.0004339
389	PWY-622	starch biosynthesis	1.223	0.344	0.000379
390	P124-PWY	Bifidobacterium shunt	0.5222	0.1465	0.0003642
391	PWY-722	nicotinate degradation I	0.6949	0.1911	0.0002764
392	PWY-6397	mycolyl-arabinogalactan-peptidoglycan complex biosynthesis	-1.184	0.3221	0.0002378
393	PWY-7371	1,4-dihydroxy-6-naphthoate biosynthesis II	0.542	0.1453	0.0001906
394	PWY-6383	mono-trans, poly-cis decaprenyl phosphate biosynthesis	0.5816	0.151	0.000117
395	PWY-6478	GDP-D-glycero-&alpha;-D-manno-heptose biosynthesis	0.5701	0.1443	7.817e-05
396	PWY-7446	sulfoglycolysis	1.669	0.4205	7.202e-05
397	PWY-7374	1,4-dihydroxy-6-naphthoate biosynthesis I	0.6554	0.1651	7.178e-05
398	PWY-6629	superpathway of L-tryptophan biosynthesis	-1.51	0.3792	6.84e-05
399	PWY-6210	2-aminophenol degradation	1.151	0.2882	6.455e-05
400	PWY-5654	2-amino-3-carboxymuconate semialdehyde degradation to 2-oxopentenoate	0.9142	0.2272	5.703e-05
401	PWY-6165	chorismate biosynthesis II (archaea)	-1.534	0.3757	4.419e-05
402	PWY0-1338	polymyxin resistance	-1.478	0.3617	4.381e-05
403	LACTOSECAT-PWY	lactose and galactose degradation I	-1.561	0.3807	4.1e-05
404	HEXITOLDEGSUPER-PWY	superpathway of hexitol degradation (bacteria)	0.6293	0.1519	3.436e-05
405	PWY-7616	methanol oxidation to carbon dioxide	0.711	0.1701	2.905e-05
406	PWY0-1533	methylphosphonate degradation I	0.5751	0.1356	2.226e-05
407	PWY-7254	TCA cycle VII (acetate-producers)	-0.7095	0.1655	1.812e-05
408	PWY-6339	syringate degradation	-1.177	0.2708	1.379e-05
409	ALL-CHORISMATE-PWY	superpathway of chorismate metabolism	0.6159	0.1384	8.606e-06
410	PWY-6071	superpathway of phenylethylamine degradation	0.6719	0.1504	7.953e-06
411	CRNFORCAT-PWY	creatinine degradation I	1.296	0.2872	6.354e-06
412	ORNDEG-PWY	superpathway of ornithine degradation	-1.057	0.2326	5.516e-06
413	PWY-7007	methyl ketone biosynthesis	0.6516	0.1393	2.895e-06
414	PWY-7098	vanillin and vanillate degradation II	-1.675	0.3576	2.802e-06
415	METHYLGALLATE-DEGRADATION-PWY	methylgallate degradation	-1.258	0.2682	2.724e-06
416	PWY0-1241	ADP-L-glycero-&beta;-D-manno-heptose biosynthesis	0.7043	0.15	2.673e-06
417	PWY-6338	superpathway of vanillin and vanillate degradation	-1.689	0.3581	2.388e-06
418	PWY-7097	vanillin and vanillate degradation I	-1.689	0.3581	2.388e-06
419	GALLATE-DEGRADATION-I-PWY	gallate degradation II	-1.314	0.275	1.781e-06
420	PWY-6507	4-deoxy-L-threo-hex-4-enopyranuronate degradation	-0.7414	0.1527	1.204e-06
421	PWY-5531	chlorophyllide a biosynthesis II (anaerobic)	-1.201	0.2426	7.493e-07
422	PWY-7159	chlorophyllide a biosynthesis III (aerobic, light independent)	-1.201	0.2426	7.493e-07
423	P184-PWY	protocatechuate degradation I (meta-cleavage pathway)	-1.447	0.283	3.188e-07
424	PWY-7274	D-cycloserine biosynthesis	-0.07473	0.01417	1.348e-07
425	PWY-1541	superpathway of taurine degradation	-1.875	0.3414	3.973e-08
426	PWY-6107	chlorosalicylate degradation	1.362	0.2375	9.709e-09
427	ECASYN-PWY	enterobacterial common antigen biosynthesis	-1.796	0.3122	8.85e-09
428	NAD-BIOSYNTHESIS-II	NAD salvage pathway II	-1.493	0.252	3.136e-09
429	PWY-3661	glycine betaine degradation I	-1.222	0.2026	1.606e-09
430	PWY-6713	L-rhamnose degradation II	1.052	0.1712	7.875e-10
431	P221-PWY	octane oxidation	-1.264	0.2004	2.806e-10
432	PWY-5845	superpathway of menaquinol-9 biosynthesis	0.9311	0.1457	1.675e-10
433	PWY-5850	superpathway of menaquinol-6 biosynthesis I	0.9311	0.1457	1.675e-10
434	PWY-5896	superpathway of menaquinol-10 biosynthesis	0.9311	0.1457	1.675e-10
435	PWY-1501	mandelate degradation I	1.105	0.1718	1.26e-10
436	PWY-5860	superpathway of demethylmenaquinol-6 biosynthesis I	0.9573	0.148	9.894e-11
437	PWY-5862	superpathway of demethylmenaquinol-9 biosynthesis	0.9573	0.148	9.894e-11
438	ARGDEG-PWY	superpathway of L-arginine, putrescine, and 4-aminobutanoate degradation	-2.104	0.3171	3.264e-11
439	ORNARGDEG-PWY	superpathway of L-arginine and L-ornithine degradation	-2.104	0.3171	3.264e-11
440	METHGLYUT-PWY	superpathway of methylglyoxal degradation	-1.482	0.1914	9.548e-15
441	PWY-1361	benzoyl-CoA degradation I (aerobic)	2.155	0.278	9.104e-15
442	PWY-6486	D-galacturonate degradation II	2.006	0.1944	0
